# Supplementary material for: Respiratory viruses activate autophagy via the IFN-STAT1/STAT5B-SOCS1 axis
Source: PLoS Pathog. 2026 Jul 15;22(7):e1014414. doi: 10.1371/journal.ppat.1014414 (PMC13395443; doi:10.1371/journal.ppat.1014414)
Supplement: S1 Data — (XLSX) [file ppat.1014414.s007.xlsx]

## Sheet: DEG_full_list_log2fc_final
ENSG_version	ENSG_ID	hgnc_symbol	ctrl_vs_IFNb	ctrl_vs_iSTAT5	ctrl_vs_iSTAT5_IFNb	iSTAT5_vs_IFNb	IFNb_vs_iSTAT5_IFNb	iSTAT5_vs_iSTAT5_IFNb
ENSG00000111335.14	ENSG00000111335	OAS2	9.50434	0.328896	9.66486	9.17544	-0.160521	9.33596
ENSG00000157601.15	ENSG00000157601	MX1	9.33803	0.687819	9.85963	8.65021	-0.521594	9.17181
ENSG00000132274.16	ENSG00000132274	TRIM22	9.04382	-1.21134	8.51254	10.2552	0.531289	9.72388
ENSG00000156587.16	ENSG00000156587	UBE2L6	8.50383	-0.634917	8.40583	9.13875	0.0979956	9.04075
ENSG00000165949.12	ENSG00000165949	IFI27	8.36792	-0.0674978	7.19207	8.43542	1.17585	7.25957
ENSG00000134321.13	ENSG00000134321	RSAD2	7.87226	0.100284	7.09489	7.77198	0.777375	6.9946
ENSG00000126709.16	ENSG00000126709	IFI6	7.21009	-0.58879	6.4989	7.79888	0.711187	7.08769
ENSG00000233975.2	ENSG00000233975	LINC02574	7.15154	-0.581425	6.48283	7.73296	0.668705	7.06426
ENSG00000184979.10	ENSG00000184979	USP18	7.0841	-0.0632259	7.89261	7.14732	-0.808514	7.95583
ENSG00000132530.17	ENSG00000132530	XAF1	7.08049	0.0136915	7.74697	7.0668	-0.666487	7.73328
ENSG00000177409.12	ENSG00000177409	SAMD9L	6.6832	-1.38156	6.02382	8.06476	0.659376	7.40538
ENSG00000178685.14	ENSG00000178685	PARP10	6.6647	-0.492865	6.40673	7.15757	0.257971	6.8996
ENSG00000168062.10	ENSG00000168062	BATF2	6.61472	-0.0256853	7.14338	6.6404	-0.528665	7.16907
ENSG00000240065.8	ENSG00000240065	PSMB9	6.48705	-0.285618	6.03525	6.77267	0.451795	6.32087
ENSG00000111331.14	ENSG00000111331	OAS3	6.3498	0.220831	6.39153	6.12897	-0.04173	6.1707
ENSG00000089127.15	ENSG00000089127	OAS1	6.34467	0.12367	5.86878	6.221	0.475896	5.74511
ENSG00000182179.13	ENSG00000182179	UBA7	6.2684	-0.665668	5.64632	6.93407	0.622088	6.31198
ENSG00000115267.9	ENSG00000115267	IFIH1	6.1851	0.940895	6.46475	5.24421	-0.279646	5.52386
ENSG00000136514.3	ENSG00000136514	RTP4	6.1795	-0.223908	5.3315	6.40341	0.847994	5.55541
ENSG00000119917.15	ENSG00000119917	IFIT3	6.13425	0.365482	6.47526	5.76877	-0.341003	6.10978
ENSG00000185745.10	ENSG00000185745	IFIT1	6.11202	-0.669304	4.42219	6.78132	1.68983	5.09149
ENSG00000130775.16	ENSG00000130775	THEMIS2	6.10974	-1.01019	5.7261	7.11993	0.383644	6.73629
ENSG00000164342.13	ENSG00000164342	TLR3	6.06846	-0.383457	5.67848	6.45191	0.389973	6.06194
ENSG00000068079.8	ENSG00000068079	IFI35	6.06212	-0.578934	5.67624	6.64106	0.385888	6.25517
ENSG00000137752.24	ENSG00000137752	CASP1	5.94012	-1.24337	5.36513	7.18349	0.574991	6.6085
ENSG00000121858.11	ENSG00000121858	TNFSF10	5.91477	-1.95965	4.70603	7.87442	1.20874	6.66567
ENSG00000100342.21	ENSG00000100342	APOL1	5.91282	-1.34172	4.41638	7.25454	1.49644	5.7581
ENSG00000107201.11	ENSG00000107201	RIGI	5.87727	0.45816	6.72533	5.41911	-0.848063	6.26717
ENSG00000130589.16	ENSG00000130589	HELZ2	5.77171	0.124111	6.21036	5.6476	-0.438642	6.08625
ENSG00000168961.17	ENSG00000168961	LGALS9	5.60541	-0.615043	5.06322	6.22045	0.542186	5.67826
ENSG00000130813.18	ENSG00000130813	SHFL	5.60527	-0.601708	5.93974	6.20697	-0.334475	6.54145
ENSG00000128284.19	ENSG00000128284	APOL3	5.58131	-0.694679	5.00715	6.27599	0.57416	5.70183
ENSG00000078081.8	ENSG00000078081	LAMP3	5.54962	0.503747	5.52154	5.04588	0.0280847	5.01779
ENSG00000288684.1	ENSG00000288684		5.48072	0.469859	6.33952	5.01086	-0.858805	5.86966
ENSG00000138642.15	ENSG00000138642	HERC6	5.47992	-0.46215	5.25915	5.94207	0.220771	5.7213
ENSG00000108771.13	ENSG00000108771	DHX58	5.45885	-0.175217	4.97704	5.63406	0.481801	5.15226
ENSG00000131203.13	ENSG00000131203	IDO1	5.43906	-0.256735	5.18039	5.6958	0.258674	5.43712
ENSG00000173193.15	ENSG00000173193	PARP14	5.43816	-0.331321	5.99455	5.76948	-0.556396	6.32587
ENSG00000185507.21	ENSG00000185507	IRF7	5.34932	0.227351	5.5871	5.12197	-0.237783	5.35975
ENSG00000221963.6	ENSG00000221963	APOL6	5.31556	-0.0819683	5.39152	5.39753	-0.0759655	5.47349
ENSG00000226025.9	ENSG00000226025		5.18209	0.116403	4.18944	5.06569	0.992653	4.07304
ENSG00000187608.10	ENSG00000187608	ISG15	5.05785	-0.39082	4.36488	5.44867	0.692973	4.7557
ENSG00000138496.17	ENSG00000138496	PARP9	5.00491	-0.904904	4.83606	5.90981	0.168845	5.74097
ENSG00000174808.12	ENSG00000174808	BTC	4.99273	-0.00158384	4.67942	4.99432	0.313315	4.681
ENSG00000059378.13	ENSG00000059378	PARP12	4.98939	0.366996	5.29791	4.62239	-0.308524	4.93092
ENSG00000266786.1	ENSG00000266786	LGALS9DP	4.97418	-0.536249	4.32804	5.51043	0.646147	4.86429
ENSG00000134326.12	ENSG00000134326	CMPK2	4.87654	-0.815454	4.89482	5.69199	-0.0182753	5.71027
ENSG00000168016.15	ENSG00000168016	TRANK1	4.87138	0.119796	4.83815	4.75158	0.0332291	4.71835
ENSG00000141574.8	ENSG00000141574	SECTM1	4.86432	0.334098	4.70365	4.53022	0.160669	4.36955
ENSG00000161133.17	ENSG00000161133	USP41P	4.82157	-0.173624	5.44431	4.99519	-0.622745	5.61793
ENSG00000119922.11	ENSG00000119922	IFIT2	4.79051	1.09195	5.35897	3.69857	-0.568457	4.26703
ENSG00000283726.1	ENSG00000283726	MIR5193	4.76687	-0.264155	4.03184	5.03103	0.735027	4.296
ENSG00000185885.17	ENSG00000185885	IFITM1	4.7178	-0.296454	4.12042	5.01426	0.597382	4.41688
ENSG00000137198.10	ENSG00000137198	GMPR	4.67525	-0.146475	5.10922	4.82172	-0.433972	5.25569
ENSG00000163840.10	ENSG00000163840	DTX3L	4.60957	0.205671	5.02743	4.4039	-0.417858	4.82176
ENSG00000117226.12	ENSG00000117226	GBP3	4.58755	-0.577855	4.50625	5.16541	0.0813034	5.0841
ENSG00000244255.5	ENSG00000244255		4.58226	-0.773579	3.9528	5.35584	0.62946	4.72638
ENSG00000162654.9	ENSG00000162654	GBP4	4.57275	-0.871362	4.69332	5.44411	-0.120568	5.56468
ENSG00000146859.6	ENSG00000146859	TMEM140	4.55257	-1.07724	4.11684	5.62981	0.435734	5.19408
ENSG00000138646.9	ENSG00000138646	HERC5	4.51968	0.211546	4.37385	4.30813	0.145826	4.1623
ENSG00000196684.12	ENSG00000196684	HSH2D	4.51892	-0.245655	5.04688	4.76457	-0.527958	5.29253
ENSG00000181381.15	ENSG00000181381	DDX60L	4.50113	-0.161163	4.81009	4.66229	-0.308958	4.97125
ENSG00000172183.16	ENSG00000172183	ISG20	4.49972	0.471797	4.50007	4.02792	-0.000357499	4.02828
ENSG00000243649.9	ENSG00000243649	CFB	4.46684	-0.728548	3.80678	5.19539	0.660068	4.53533
ENSG00000010030.14	ENSG00000010030	ETV7	4.45183	0.285094	5.33584	4.16674	-0.884007	5.05075
ENSG00000135114.13	ENSG00000135114	OASL	4.40196	0.220589	4.50449	4.18137	-0.102525	4.2839
ENSG00000183486.14	ENSG00000183486	MX2	4.36365	0.00117895	3.9823	4.36247	0.381347	3.98112
ENSG00000288681.1	ENSG00000288681		4.34756	-0.419273	3.75956	4.76684	0.588001	4.17884
ENSG00000204397.9	ENSG00000204397	CARD16	4.26793	-0.641494	3.66356	4.90943	0.604374	4.30505
ENSG00000115415.20	ENSG00000115415	STAT1	4.24281	-0.0377637	4.08953	4.28057	0.153281	4.12729
ENSG00000137745.12	ENSG00000137745	MMP13	4.2211	-0.272866	3.10168	4.49397	1.11942	3.37455
ENSG00000105559.12	ENSG00000105559	PLEKHA4	4.16745	-0.123918	4.40136	4.29137	-0.233911	4.52528
ENSG00000169245.6	ENSG00000169245	CXCL10	4.1662	-0.0661999	6.19831	4.2324	-2.03211	6.26451
ENSG00000137959.17	ENSG00000137959	IFI44L	4.16092	-0.426423	3.77378	4.58735	0.38714	4.20021
ENSG00000133328.4	ENSG00000133328	PLAAT2	4.14493	-0.463873	3.09546	4.60881	1.04947	3.55933
ENSG00000120217.14	ENSG00000120217	CD274	4.11134	-0.194434	4.58438	4.30578	-0.473038	4.77881
ENSG00000137965.11	ENSG00000137965	IFI44	4.08797	-1.46921	2.7866	5.55718	1.30137	4.25581
ENSG00000135899.19	ENSG00000135899	SP110	4.07626	-0.427473	4.10613	4.50374	-0.0298687	4.53361
ENSG00000283972.1	ENSG00000283972	FAM247A	4.0666	-0.45709	4.82414	4.52369	-0.757534	5.28123
ENSG00000101347.11	ENSG00000101347	SAMHD1	3.99922	-0.306658	3.47112	4.30588	0.528101	3.77778
ENSG00000225492.6	ENSG00000225492	GBP1P1	3.93711	-0.728326	4.22069	4.66544	-0.28358	4.94902
ENSG00000196116.8	ENSG00000196116	TDRD7	3.93667	-1.02224	3.28339	4.95891	0.653276	4.30564
ENSG00000188313.13	ENSG00000188313	PLSCR1	3.89443	0.493613	4.57108	3.40082	-0.676646	4.07747
ENSG00000152778.10	ENSG00000152778	IFIT5	3.83236	-0.00661822	3.62396	3.83898	0.208401	3.63058
ENSG00000278044.1	ENSG00000278044	FAM247B	3.82479	-0.306049	4.61581	4.13084	-0.79102	4.92186
ENSG00000168394.12	ENSG00000168394	TAP1	3.73938	-0.158431	3.64991	3.89781	0.0894691	3.80834
ENSG00000129226.14	ENSG00000129226	CD68	3.69246	0.316045	3.57611	3.37642	0.116354	3.26006
ENSG00000110492.16	ENSG00000110492	MDK	3.67293	-0.20143	2.88608	3.87436	0.786849	3.08751
ENSG00000137628.18	ENSG00000137628	DDX60	3.64977	-1.2332	3.40266	4.88297	0.247105	4.63586
ENSG00000203797.12	ENSG00000203797	DDO	3.60417	-0.320843	2.96594	3.92501	0.638234	3.28678
ENSG00000132109.10	ENSG00000132109	TRIM21	3.5605	-0.777891	3.31693	4.33839	0.24357	4.09482
ENSG00000250011.1	ENSG00000250011	HMGB1P3	3.48757	0.397124	3.44568	3.09045	0.0418872	3.04856
ENSG00000185338.7	ENSG00000185338	SOCS1	3.47392	2.96919	4.07092	0.504731	-0.597002	1.10173
ENSG00000258659.7	ENSG00000258659	TRIM34	3.46187	-1.90293	2.91721	5.3648	0.544662	4.82014
ENSG00000166750.10	ENSG00000166750	SLFN5	3.43902	0.32264	2.1779	3.11638	1.26112	1.85526
ENSG00000026950.17	ENSG00000026950	BTN3A1	3.41439	-1.16858	2.26081	4.58297	1.15359	3.42938
ENSG00000117228.11	ENSG00000117228	GBP1	3.40513	-0.597993	3.47367	4.00312	-0.0685434	4.07167
ENSG00000205413.8	ENSG00000205413	SAMD9	3.40401	-1.6465	2.08552	5.05051	1.31849	3.73202
ENSG00000244731.8	ENSG00000244731	C4A	3.39877	-0.848627	2.98492	4.2474	0.413854	3.83355
ENSG00000177989.14	ENSG00000177989	CIMAP1B	3.38813	0.0423202	3.65072	3.34581	-0.262591	3.6084
ENSG00000110446.12	ENSG00000110446	SLC15A3	3.3643	0.00536716	3.40968	3.35893	-0.0453769	3.40431
ENSG00000170581.14	ENSG00000170581	STAT2	3.35614	-0.70977	3.10448	4.06591	0.251659	3.81425
ENSG00000213928.9	ENSG00000213928	IRF9	3.34156	-0.157945	4.10612	3.4995	-0.764564	4.26407
ENSG00000123609.11	ENSG00000123609	NMI	3.32183	0.24673	3.49847	3.0751	-0.176636	3.25174
ENSG00000224389.9	ENSG00000224389	C4B	3.30927	-1.04847	2.86255	4.35775	0.446722	3.91103
ENSG00000122643.23	ENSG00000122643	NT5C3A	3.2717	-0.133144	1.86046	3.40485	1.41124	1.9936
ENSG00000277511.1	ENSG00000277511		3.25264	-0.795995	3.54378	4.04863	-0.291141	4.33978
ENSG00000163565.19	ENSG00000163565	IFI16	3.24282	0.702465	3.59521	2.54035	-0.352398	2.89275
ENSG00000135094.11	ENSG00000135094	SDS	3.24081	-0.218826	1.76538	3.45963	1.47543	1.9842
ENSG00000106785.15	ENSG00000106785	TRIM14	3.20568	0.436599	2.9659	2.76908	0.239772	2.52931
ENSG00000140464.20	ENSG00000140464	PML	3.20487	0.00892627	3.5511	3.19594	-0.34623	3.54217
ENSG00000204592.9	ENSG00000204592	HLA-E	3.18445	0.286581	3.03036	2.89787	0.15409	2.74378
ENSG00000149131.17	ENSG00000149131	SERPING1	3.17788	-0.662994	2.72477	3.84088	0.453114	3.38776
ENSG00000185880.13	ENSG00000185880	TRIM69	3.13204	-0.858511	2.90607	3.99055	0.225965	3.76458
ENSG00000140105.18	ENSG00000140105	WARS1	3.12536	1.32185	2.98118	1.80351	0.144174	1.65933
ENSG00000133401.16	ENSG00000133401	PDZD2	3.12356	-1.30521	2.01772	4.42877	1.10584	3.32293
ENSG00000025708.14	ENSG00000025708	TYMP	3.11744	0.0082294	3.49269	3.10921	-0.375247	3.48446
ENSG00000197536.11	ENSG00000197536	CARINH	3.0518	-0.430629	3.15626	3.48243	-0.104463	3.58689
ENSG00000164308.17	ENSG00000164308	ERAP2	3.02015	-1.19673	2.62447	4.21689	0.395688	3.8212
ENSG00000258588.3	ENSG00000258588	TRIM6-TRIM34	3.01673	-1.89639	2.42732	4.91312	0.589415	4.3237
ENSG00000256262.1	ENSG00000256262	USP30-AS1	3.0113	-0.684371	2.83834	3.69567	0.17296	3.52271
ENSG00000104432.14	ENSG00000104432	IL7	2.99385	0.0813063	2.83886	2.91255	0.154992	2.75755
ENSG00000197646.8	ENSG00000197646	PDCD1LG2	2.99209	0.0392614	3.97086	2.95283	-0.978776	3.9316
ENSG00000204642.14	ENSG00000204642	HLA-F	2.98627	-0.423864	2.50308	3.41014	0.483194	2.92694
ENSG00000116663.11	ENSG00000116663	FBXO6	2.94221	-0.616491	2.54306	3.5587	0.39915	3.15955
ENSG00000253958.2	ENSG00000253958	CLDN23	2.93971	-0.278374	1.39734	3.21809	1.54237	1.67571
ENSG00000140511.12	ENSG00000140511	HAPLN3	2.93796	-0.259784	1.73715	3.19774	1.20081	1.99693
ENSG00000197142.11	ENSG00000197142	ACSL5	2.93632	-0.571489	2.41869	3.50781	0.517628	2.99018
ENSG00000154451.14	ENSG00000154451	GBP5	2.93259	-0.379266	3.35142	3.31186	-0.41883	3.73069
ENSG00000135318.12	ENSG00000135318	NT5E	2.92657	0.402202	2.52687	2.52437	0.399699	2.12467
ENSG00000121060.19	ENSG00000121060	TRIM25	2.9145	1.79625	3.25212	1.11825	-0.337621	1.45587
ENSG00000204264.12	ENSG00000204264	PSMB8	2.90818	0.388418	2.53629	2.51976	0.371888	2.14787
ENSG00000169248.13	ENSG00000169248	CXCL11	2.90435	0.0486936	3.58744	2.85566	-0.683091	3.53875
ENSG00000124201.15	ENSG00000124201	ZNFX1	2.89718	0.59541	3.27035	2.30177	-0.373168	2.67494
ENSG00000130433.8	ENSG00000130433	CACNG6	2.89679	-0.378096	2.58116	3.27488	0.315625	2.95926
ENSG00000002549.13	ENSG00000002549	LAP3	2.89595	0.0108138	2.38579	2.88514	0.510167	2.37497
ENSG00000112343.11	ENSG00000112343	TRIM38	2.88913	-0.370983	2.87276	3.26011	0.0163673	3.24374
ENSG00000213492.2	ENSG00000213492	NT5C3AP1	2.85822	-0.0494829	1.58654	2.90771	1.27169	1.63602
ENSG00000090554.13	ENSG00000090554	FLT3LG	2.85074	-1.08714	2.37875	3.93788	0.471994	3.46589
ENSG00000287263.1	ENSG00000287263	NA	2.83624	0.62016	2.51235	2.21608	0.323888	1.89219
ENSG00000164307.13	ENSG00000164307	ERAP1	2.83612	0.108178	2.71136	2.72794	0.124763	2.60318
ENSG00000159403.18	ENSG00000159403	C1R	2.80583	-0.41097	2.12189	3.2168	0.68394	2.53286
ENSG00000266728.5	ENSG00000266728		2.8009	0.359682	2.56188	2.44122	0.239021	2.20219
ENSG00000138035.15	ENSG00000138035	PNPT1	2.80053	0.517441	2.64497	2.28309	0.155566	2.12753
ENSG00000185201.17	ENSG00000185201	IFITM2	2.79999	-0.434452	2.34066	3.23444	0.45933	2.77511
ENSG00000225101.6	ENSG00000225101	OR52K3P	2.79748	0.178137	2.89523	2.61935	-0.0977472	2.71709
ENSG00000136147.18	ENSG00000136147	PHF11	2.79414	-0.321517	3.16682	3.11566	-0.372681	3.48834
ENSG00000188290.11	ENSG00000188290	HES4	2.78611	0.690922	3.61361	2.09519	-0.827497	2.92268
ENSG00000250264.1	ENSG00000250264		2.78443	0.780756	2.82392	2.00367	-0.0394893	2.04316
ENSG00000128335.14	ENSG00000128335	APOL2	2.74537	-0.832804	2.23975	3.57817	0.505618	3.07255
ENSG00000155363.18	ENSG00000155363	MOV10	2.74442	-0.32364	2.90305	3.06806	-0.158631	3.22669
ENSG00000152689.18	ENSG00000152689	RASGRP3	2.73376	-1.29863	2.86627	4.0324	-0.132504	4.1649
ENSG00000133321.11	ENSG00000133321	PLAAT4	2.73153	-1.23078	1.00677	3.96231	1.72476	2.23755
ENSG00000125347.15	ENSG00000125347	IRF1	2.72647	0.474071	2.95817	2.25239	-0.231704	2.4841
ENSG00000284542.1	ENSG00000284542	MIR3614	2.70768	1.88922	3.10813	0.818456	-0.40045	1.21891
ENSG00000102524.12	ENSG00000102524	TNFSF13B	2.70181	-0.436754	1.96324	3.13857	0.738576	2.39999
ENSG00000055332.19	ENSG00000055332	EIF2AK2	2.69941	-0.130072	2.96673	2.82948	-0.267317	3.0968
ENSG00000092010.15	ENSG00000092010	PSME1	2.69534	-0.0944195	2.24143	2.78976	0.453907	2.33585
ENSG00000120341.18	ENSG00000120341	SEC16B	2.68873	-1.38683	2.73072	4.07556	-0.0419863	4.11755
ENSG00000151617.17	ENSG00000151617	EDNRA	2.66854	0.541796	3.8359	2.12675	-1.16736	3.29411
ENSG00000116514.17	ENSG00000116514	RNF19B	2.64385	-0.0161933	2.4525	2.66004	0.191348	2.46869
ENSG00000108679.13	ENSG00000108679	LGALS3BP	2.63638	-0.181896	2.31746	2.81827	0.318918	2.49935
ENSG00000134716.11	ENSG00000134716	CYP2J2	2.63151	-0.223406	2.89925	2.85492	-0.267737	3.12265
ENSG00000135406.14	ENSG00000135406	PRPH	2.62269	-0.892974	0.754294	3.51566	1.8684	1.64727
ENSG00000184898.7	ENSG00000184898	RBM43	2.61707	-0.0306115	2.7932	2.64768	-0.176125	2.82381
ENSG00000237276.8	ENSG00000237276	ANO7L1	2.61616	-1.44035	2.31849	4.05651	0.297668	3.75885
ENSG00000139192.12	ENSG00000139192	TAPBPL	2.61339	0.253281	2.186	2.36011	0.427388	1.93272
ENSG00000204267.16	ENSG00000204267	TAP2	2.60714	0.767452	2.70573	1.83969	-0.0985922	1.93828
ENSG00000287188.1	ENSG00000287188		2.57755	-0.343028	3.08955	2.92058	-0.512003	3.43258
ENSG00000142089.17	ENSG00000142089	IFITM3	2.54417	-0.254498	2.10402	2.79867	0.440153	2.35852
ENSG00000174837.15	ENSG00000174837	ADGRE1	2.53265	-0.157385	1.84834	2.69004	0.684316	2.00572
ENSG00000128394.17	ENSG00000128394	APOBEC3F	2.52732	-0.959623	1.70413	3.48695	0.823193	2.66375
ENSG00000137842.7	ENSG00000137842	TMEM62	2.51377	-0.764758	1.66901	3.27852	0.844757	2.43377
ENSG00000137767.14	ENSG00000137767	SQOR	2.50881	-0.0357891	2.32195	2.5446	0.186859	2.35774
ENSG00000160932.11	ENSG00000160932	LY6E	2.50242	-0.0643636	2.1777	2.56678	0.324719	2.24206
ENSG00000233887.1	ENSG00000233887		2.48335	0	2.95474	2.51866	-0.471394	2.99005
ENSG00000160710.18	ENSG00000160710	ADAR	2.47479	0.449771	2.91711	2.02501	-0.442324	2.46734
ENSG00000111801.16	ENSG00000111801	BTN3A3	2.46946	-1.22019	1.30168	3.68964	1.16778	2.52187
ENSG00000144596.13	ENSG00000144596	GRIP2	2.43282	-0.686879	1.1242	3.1197	1.30863	1.81107
ENSG00000272941.1	ENSG00000272941		2.43243	-0.520404	2.37446	2.95284	0.0579679	2.89487
ENSG00000281100.1	ENSG00000281100		2.42708	0.220098	1.82833	2.20698	0.598743	1.60823
ENSG00000155629.15	ENSG00000155629	PIK3AP1	2.42017	0.359718	2.6428	2.06045	-0.222631	2.28308
ENSG00000134470.21	ENSG00000134470	IL15RA	2.41877	1.17846	2.76473	1.2403	-0.34596	1.58626
ENSG00000100911.16	ENSG00000100911	PSME2	2.4155	-0.245864	1.86621	2.66136	0.549286	2.11208
ENSG00000106560.11	ENSG00000106560	GIMAP2	2.41148	-0.130372	1.42979	2.54185	0.981689	1.56016
ENSG00000142677.4	ENSG00000142677	IL22RA1	2.40527	-1.13836	1.50789	3.54363	0.897383	2.64624
ENSG00000172936.16	ENSG00000172936	MYD88	2.39454	-0.362982	2.44749	2.75752	-0.0529528	2.81048
ENSG00000283856.1	ENSG00000283856	MIR7703	2.38869	-0.304379	1.66707	2.69307	0.721615	1.97145
ENSG00000173391.9	ENSG00000173391	OLR1	2.37205	0.802759	3.9347	1.56929	-1.56265	3.13194
ENSG00000067066.17	ENSG00000067066	SP100	2.34419	-0.146309	2.62228	2.4905	-0.278091	2.76859
ENSG00000197093.11	ENSG00000197093	GAL3ST4	2.34118	-1.10555	1.46212	3.44674	0.879059	2.56768
ENSG00000078018.21	ENSG00000078018	MAP2	2.33679	0.733151	2.82356	1.60364	-0.48677	2.09041
ENSG00000111913.20	ENSG00000111913	RIPOR2	2.33624	-0.41959	1.59883	2.75583	0.737414	2.01842
ENSG00000205220.12	ENSG00000205220	PSMB10	2.3238	0.0109222	2.00033	2.31288	0.323465	1.98941
ENSG00000060491.17	ENSG00000060491	OGFR	2.31619	0.104409	2.16573	2.21178	0.15046	2.06132
ENSG00000173702.7	ENSG00000173702	MUC13	2.29233	-0.972869	1.00431	3.2652	1.28802	1.97718
ENSG00000229023.1	ENSG00000229023	RAB1AP1	2.28486	0.213742	2.20455	2.07112	0.0803058	1.99081
ENSG00000234745.13	ENSG00000234745	HLA-B	2.28191	-0.0249687	1.81968	2.30688	0.462232	1.84465
ENSG00000108700.5	ENSG00000108700	CCL8	2.28151	-0.573844	2.97797	2.85535	-0.696457	3.55181
ENSG00000081803.16	ENSG00000081803	CADPS2	2.27128	-0.032245	1.15166	2.30352	1.11962	1.1839
ENSG00000268916.6	ENSG00000268916	CSAG3	2.27017	0.129068	2.67446	2.1411	-0.404287	2.54539
ENSG00000104518.11	ENSG00000104518	GSDMD	2.26285	-0.753833	1.47126	3.01668	0.791589	2.2251
ENSG00000167034.10	ENSG00000167034	NKX3-1	2.25692	0.828615	3.20199	1.42831	-0.94507	2.37338
ENSG00000254154.8	ENSG00000254154	CRYZL2P-SEC16B	2.2455	-1.16371	2.32041	3.40922	-0.074912	3.48413
ENSG00000268902.3	ENSG00000268902	CSAG2	2.21681	-0.0506801	2.55628	2.26749	-0.33947	2.60696
ENSG00000163131.12	ENSG00000163131	CTSS	2.21186	-0.860836	1.77083	3.0727	0.441033	2.63166
ENSG00000100918.13	ENSG00000100918	REC8	2.19123	-0.412009	1.80218	2.60324	0.38905	2.21419
ENSG00000132256.20	ENSG00000132256	TRIM5	2.1872	-1.67891	1.74073	3.86612	0.446475	3.41964
ENSG00000105287.13	ENSG00000105287	PRKD2	2.18382	-0.145238	2.19165	2.32906	-0.00783619	2.33689
ENSG00000271646.1	ENSG00000271646	IRF2-DT	2.1802	0.970991	3.11686	1.20921	-0.936654	2.14587
ENSG00000168404.13	ENSG00000168404	MLKL	2.17169	0.134126	1.91357	2.03757	0.25812	1.77945
ENSG00000234362.6	ENSG00000234362	LINC01914	2.16413	-0.906073	1.3488	3.07021	0.815334	2.25487
ENSG00000204261.9	ENSG00000204261	PSMB8-AS1	2.14978	-0.847733	1.95737	2.99751	0.19241	2.8051
ENSG00000238000.1	ENSG00000238000	PSME2P1	2.14323	-0.171551	1.50989	2.31479	0.633347	1.68144
ENSG00000168672.4	ENSG00000168672	LRATD2	2.10532	2.25508	3.40562	-0.149757	-1.30029	1.15054
ENSG00000239920.2	ENSG00000239920		2.10475	-1.4558	1.58874	3.56055	0.516013	3.04454
ENSG00000110057.8	ENSG00000110057	UNC93B1	2.09861	-0.281739	1.89873	2.38034	0.199876	2.18047
ENSG00000168497.5	ENSG00000168497	CAVIN2	2.09269	-1.49814	1.02302	3.59083	1.06968	2.52115
ENSG00000225131.2	ENSG00000225131	PSME2P2	2.09038	-0.388757	1.61583	2.47914	0.474551	2.00459
ENSG00000259529.2	ENSG00000259529		2.08715	0.193703	2.6951	1.89345	-0.607944	2.50139
ENSG00000130303.14	ENSG00000130303	BST2	2.07185	-0.735169	1.48773	2.80702	0.584116	2.2229
ENSG00000123992.20	ENSG00000123992	DNPEP	2.06926	0.431764	2.12528	1.6375	-0.0560236	1.69352
ENSG00000179750.16	ENSG00000179750	APOBEC3B	2.05525	-0.870189	1.1338	2.92544	0.921446	2.00399
ENSG00000196954.14	ENSG00000196954	CASP4	2.03589	0.575536	2.59983	1.46035	-0.563945	2.02429
ENSG00000168310.11	ENSG00000168310	IRF2	2.025	-0.61474	1.29017	2.63974	0.734838	1.90491
ENSG00000155287.11	ENSG00000155287	SLC25A28	2.01976	0.451715	2.39671	1.56804	-0.376951	1.94499
ENSG00000117475.14	ENSG00000117475	BLZF1	2.00947	-0.0936944	1.40186	2.10317	0.607617	1.49555
ENSG00000157657.14	ENSG00000157657	ZNF618	2.00617	-1.01381	1.10569	3.01998	0.900482	2.1195
ENSG00000163644.15	ENSG00000163644	PPM1K	2.00041	-0.253068	1.83598	2.25348	0.164439	2.08904
ENSG00000161955.17	ENSG00000161955	TNFSF13	1.99326	-0.581509	1.17246	2.57477	0.820804	1.75397
ENSG00000157873.18	ENSG00000157873	TNFRSF14	1.98469	-0.976658	1.21997	2.96135	0.764718	2.19663
ENSG00000182326.15	ENSG00000182326	C1S	1.98351	-0.626274	2.03364	2.60978	-0.050127	2.65991
ENSG00000265972.6	ENSG00000265972	TXNIP	1.98134	2.18047	3.49526	-0.199123	-1.51392	1.3148
ENSG00000164749.13	ENSG00000164749	HNF4G	1.97266	0.70468	1.65243	1.26798	0.320228	0.947752
ENSG00000054690.14	ENSG00000054690	PLEKHH1	1.97101	0.161951	2.30504	1.80906	-0.334027	2.14308
ENSG00000167105.8	ENSG00000167105	TMEM92	1.96965	-0.925886	0.626994	2.89553	1.34265	1.55288
ENSG00000206341.7	ENSG00000206341	HLA-H	1.96942	0.130465	1.58601	1.83895	0.383407	1.45554
ENSG00000125826.21	ENSG00000125826	RBCK1	1.9669	0.767133	2.46039	1.19977	-0.49349	1.69326
ENSG00000272760.1	ENSG00000272760		1.96197	-0.541636	0.430459	2.50361	1.53151	0.972094
ENSG00000125148.7	ENSG00000125148	MT2A	1.95106	-0.403534	1.22775	2.35459	0.723308	1.63128
ENSG00000204525.17	ENSG00000204525	HLA-C	1.94647	-0.105696	1.49431	2.05216	0.452158	1.6
ENSG00000173786.17	ENSG00000173786	CNP	1.94195	-0.297536	1.36077	2.23949	0.58118	1.65831
ENSG00000173821.19	ENSG00000173821	RNF213	1.93565	-0.296865	1.95578	2.23252	-0.0201278	2.25265
ENSG00000008735.14	ENSG00000008735	MAPK8IP2	1.93528	-0.404203	2.58157	2.33949	-0.646289	2.98578
ENSG00000228078.1	ENSG00000228078	HLA-U	1.91677	-0.229477	1.63954	2.14625	0.277235	1.86902
ENSG00000050344.9	ENSG00000050344	NFE2L3	1.91674	-0.111608	2.35052	2.02835	-0.43378	2.46213
ENSG00000248871.1	ENSG00000248871	TNFSF12-TNFSF13	1.91203	-0.782478	1.01961	2.6945	0.89242	1.80208
ENSG00000092607.15	ENSG00000092607	TBX15	1.9101	0.797011	2.7195	1.11308	-0.809402	1.92249
ENSG00000196141.14	ENSG00000196141	SPATS2L	1.90863	-0.143009	1.97061	2.05164	-0.0619762	2.11362
ENSG00000227462.1	ENSG00000227462	PSME2P6	1.90586	0.259985	1.04319	1.64588	0.86267	0.783208
ENSG00000143226.15	ENSG00000143226	FCGR2A	1.90394	-1.30717	-0.589712	3.2111	2.49365	0.717454
ENSG00000186470.14	ENSG00000186470	BTN3A2	1.88915	-1.26868	0.614306	3.15783	1.27484	1.88299
ENSG00000235290.1	ENSG00000235290	HLA-W	1.88595	0.613621	1.70378	1.27233	0.182174	1.09016
ENSG00000189060.6	ENSG00000189060	H1-0	1.88446	1.1157	2.75083	0.768762	-0.866372	1.63513
ENSG00000104213.13	ENSG00000104213	PDGFRL	1.87642	-0.617844	1.30901	2.49426	0.56741	1.92685
ENSG00000123240.17	ENSG00000123240	OPTN	1.86271	-0.671472	1.34155	2.53418	0.521161	2.01302
ENSG00000140853.16	ENSG00000140853	NLRC5	1.86183	-0.738747	1.93033	2.60058	-0.0684996	2.66907
ENSG00000161921.17	ENSG00000161921	CXCL16	1.85769	0.979415	2.97132	0.878273	-1.11363	1.9919
ENSG00000135828.11	ENSG00000135828	RNASEL	1.84794	-1.59453	0.388437	3.44246	1.4595	1.98297
ENSG00000096696.15	ENSG00000096696	DSP	1.82195	0.630401	2.33584	1.19155	-0.513887	1.70544
ENSG00000105402.8	ENSG00000105402	NAPA	1.81855	0.0730849	1.72721	1.74547	0.0913429	1.65413
ENSG00000230438.7	ENSG00000230438	SERPINB9P1	1.81592	-1.26086	0.741667	3.07678	1.07425	2.00253
ENSG00000168079.17	ENSG00000168079	SCARA5	1.81388	-1.41308	0.420381	3.22697	1.3935	1.83347
ENSG00000231925.12	ENSG00000231925	TAPBP	1.8101	0.0477701	1.60201	1.76233	0.208098	1.55424
ENSG00000137200.13	ENSG00000137200	CMTR1	1.79541	0.663485	2.15305	1.13192	-0.357647	1.48957
ENSG00000184371.14	ENSG00000184371	CSF1	1.78463	-0.529688	1.25112	2.31432	0.533507	1.78081
ENSG00000178078.12	ENSG00000178078	STAP2	1.78247	-0.748409	0.766544	2.53088	1.01593	1.51495
ENSG00000206337.12	ENSG00000206337	HCP5	1.78146	-0.381253	0.715107	2.16271	1.06635	1.09636
ENSG00000000971.16	ENSG00000000971	CFH	1.77197	-0.796035	0.930684	2.56801	0.84129	1.72672
ENSG00000244414.7	ENSG00000244414	CFHR1	1.7674	-0.838525	0.880272	2.60593	0.887131	1.7188
ENSG00000215068.8	ENSG00000215068	ANXA2R-AS1	1.75509	0.0122865	1.81491	1.7428	-0.0598183	1.80262
ENSG00000229677.1	ENSG00000229677	RPL17P28	1.75245	-0.721979	0.675637	2.47443	1.07682	1.39762
ENSG00000147041.12	ENSG00000147041	SYTL5	1.74609	-2.28756	-0.631764	4.03365	2.37785	1.6558
ENSG00000175643.10	ENSG00000175643	RMI2	1.74538	-0.238176	0.745032	1.98355	1.00035	0.983208
ENSG00000013364.19	ENSG00000013364	MVP	1.73392	-0.995442	1.07822	2.72936	0.655701	2.07366
ENSG00000214106.9	ENSG00000214106	PAXIP1-AS2	1.73103	-1.53545	0.806156	3.26648	0.924871	2.34161
ENSG00000259856.1	ENSG00000259856	RAB43P1	1.72713	0.246669	1.08912	1.48046	0.638008	0.842448
ENSG00000260170.1	ENSG00000260170		1.72561	-0.217739	1.52721	1.94334	0.198398	1.74495
ENSG00000204632.12	ENSG00000204632	HLA-G	1.72216	0.054957	1.26893	1.6672	0.453232	1.21397
ENSG00000229474.8	ENSG00000229474	PATL2	1.70651	0.448228	2.40391	1.25829	-0.697394	1.95568
ENSG00000285744.1	ENSG00000285744	MITA1	1.70533	-0.17612	1.21952	1.88145	0.485813	1.39564
ENSG00000261189.1	ENSG00000261189	DSP-AS1	1.69302	0.621168	2.18079	1.07186	-0.487769	1.55963
ENSG00000277402.1	ENSG00000277402	MIR6891	1.6913	-0.287042	1.289	1.97834	0.402297	1.57604
ENSG00000165806.21	ENSG00000165806	CASP7	1.68787	-0.901571	1.172	2.58944	0.515871	2.07357
ENSG00000136040.9	ENSG00000136040	PLXNC1	1.68091	-0.594073	0.581157	2.27499	1.09976	1.17523
ENSG00000240823.3	ENSG00000240823	RN7SL23P	1.67034	0.97544	0.879221	0.694897	0.791117	-0.0962198
ENSG00000279861.1	ENSG00000279861		1.66945	-0.0235107	1.49983	1.69296	0.169612	1.52334
ENSG00000204622.11	ENSG00000204622	HLA-J	1.66465	0.204031	1.34769	1.46062	0.316965	1.14366
ENSG00000246375.3	ENSG00000246375	PPM1K-DT	1.6519	0.534435	0.509109	1.11747	1.14279	-0.0253263
ENSG00000138760.11	ENSG00000138760	SCARB2	1.64493	-0.162929	1.21112	1.80786	0.433806	1.37405
ENSG00000115271.11	ENSG00000115271	GCA	1.64451	-0.192827	1.71298	1.83734	-0.068468	1.90581
ENSG00000142961.15	ENSG00000142961	MOB3C	1.64185	-0.528616	2.16853	2.17047	-0.526675	2.69715
ENSG00000120738.8	ENSG00000120738	EGR1	1.64122	2.6966	3.0212	-1.05538	-1.37998	0.3246
ENSG00000176928.7	ENSG00000176928	GCNT4	1.63729	0.310898	1.46576	1.32639	0.171531	1.15486
ENSG00000229054.1	ENSG00000229054	RPS29P14	1.63537	0.310407	0.747056	1.32497	0.888318	0.436649
ENSG00000102921.8	ENSG00000102921	N4BP1	1.63217	-0.0649944	1.51715	1.69716	0.115018	1.58215
ENSG00000198959.12	ENSG00000198959	TGM2	1.62479	0.520651	2.37481	1.10414	-0.750017	1.85416
ENSG00000170684.9	ENSG00000170684	ZNF296	1.62191	1.87572	2.86198	-0.253817	-1.24007	0.986256
ENSG00000273112.1	ENSG00000273112		1.62172	-0.561989	-0.102694	2.18371	1.72441	0.459295
ENSG00000213689.14	ENSG00000213689	TREX1	1.61168	-0.893497	1.16194	2.50517	0.449738	2.05544
ENSG00000178719.17	ENSG00000178719	GRINA	1.60622	0.601665	1.96797	1.00455	-0.361754	1.36631
ENSG00000112297.18	ENSG00000112297	CRYBG1	1.60304	-0.953784	0.669003	2.55683	0.934041	1.62279
ENSG00000111912.20	ENSG00000111912	NCOA7	1.60157	0.79755	2.3631	0.804023	-0.761531	1.56555
ENSG00000266947.1	ENSG00000266947		1.59904	0.412115	1.77175	1.18692	-0.172715	1.35963
ENSG00000284554.2	ENSG00000284554		1.59643	-0.25718	0.673668	1.85361	0.922764	0.930848
ENSG00000253849.1	ENSG00000253849		1.58744	-0.584693	0.863206	2.17213	0.724235	1.4479
ENSG00000072121.17	ENSG00000072121	ZFYVE26	1.58528	0.0851585	1.62768	1.50012	-0.042393	1.54252
ENSG00000162687.19	ENSG00000162687	KCNT2	1.585	0.695813	2.05178	0.889184	-0.466783	1.35597
ENSG00000261884.2	ENSG00000261884		1.57894	0.190565	1.49097	1.38838	0.0879762	1.3004
ENSG00000243811.12	ENSG00000243811	APOBEC3D	1.56744	-0.289284	0.804304	1.85673	0.763141	1.09359
ENSG00000172780.17	ENSG00000172780	RAB43	1.56373	-0.407936	0.766465	1.97167	0.797268	1.1744
ENSG00000030419.17	ENSG00000030419	IKZF2	1.55691	-0.561197	0.55876	2.11811	0.998154	1.11996
ENSG00000164054.16	ENSG00000164054	SHISA5	1.55482	-0.019795	1.25589	1.57462	0.298934	1.27568
ENSG00000286540.1	ENSG00000286540		1.55144	-0.101472	1.57828	1.65291	-0.0268404	1.67975
ENSG00000050165.19	ENSG00000050165	DKK3	1.54955	-1.37642	0.170729	2.92597	1.37882	1.54715
ENSG00000006747.15	ENSG00000006747	SCIN	1.54479	-0.375577	1.71483	1.92037	-0.170039	2.09041
ENSG00000250133.2	ENSG00000250133	HOXC-AS2	1.54227	-0.330343	1.22699	1.87262	0.315288	1.55733
ENSG00000282851.2	ENSG00000282851	BISPR	1.5369	-0.68273	1.03802	2.21963	0.498882	1.72075
ENSG00000204010.3	ENSG00000204010	IFIT1B	1.53658	-0.131244	1.44757	1.66782	0.0890101	1.57881
ENSG00000116785.14	ENSG00000116785	CFHR3	1.53565	-0.307073	1.03643	1.84272	0.499218	1.34351
ENSG00000288587.1	ENSG00000288587		1.53556	-0.23586	0.62181	1.77142	0.913754	0.85767
ENSG00000285602.1	ENSG00000285602		1.53142	0.0403119	1.72771	1.49111	-0.196292	1.6874
ENSG00000280248.1	ENSG00000280248		1.52873	-0.749938	1.54124	2.27867	-0.0125149	2.29118
ENSG00000156500.16	ENSG00000156500	PABIR3	1.52806	-0.432334	1.50016	1.96039	0.0279035	1.93249
ENSG00000267102.1	ENSG00000267102		1.52561	-0.375289	1.20646	1.90089	0.319145	1.58175
ENSG00000243753.5	ENSG00000243753	HLA-L	1.52059	-0.150586	0.983016	1.67117	0.537573	1.1336
ENSG00000160183.17	ENSG00000160183	TMPRSS3	1.52039	-0.447684	1.03995	1.96807	0.480438	1.48763
ENSG00000165731.21	ENSG00000165731	RET	1.52019	-0.659776	2.01167	2.17997	-0.491482	2.67145
ENSG00000142920.17	ENSG00000142920	AZIN2	1.51961	-0.0923565	1.14629	1.61196	0.373319	1.23864
ENSG00000231010.1	ENSG00000231010		1.51949	-1.50942	0.551709	3.02891	0.967785	2.06113
ENSG00000180628.15	ENSG00000180628	PCGF5	1.51868	0.283924	1.51861	1.23476	7.1846e-05	1.23469
ENSG00000196187.12	ENSG00000196187	TMEM63A	1.51685	0.0336016	1.86959	1.48325	-0.352736	1.83599
ENSG00000139410.15	ENSG00000139410	SDSL	1.50857	0.283012	1.41818	1.22556	0.0903881	1.13517
ENSG00000285526.1	ENSG00000285526		1.50403	-0.186709	-0.221877	1.69073	1.7259	-0.0351683
ENSG00000124882.4	ENSG00000124882	EREG	1.50189	1.73084	2.68833	-0.228948	-1.18644	0.957488
ENSG00000214226.9	ENSG00000214226	C17orf67	1.4971	-0.269375	0.773221	1.76648	0.72388	1.0426
ENSG00000185272.14	ENSG00000185272	RBM11	1.49558	0.339699	1.77037	1.15588	-0.274785	1.43067
ENSG00000285799.1	ENSG00000285799		1.48838	-0.641988	1.5054	2.13037	-0.0170139	2.14738
ENSG00000166710.21	ENSG00000166710	B2M	1.48652	-0.549476	0.726417	2.036	0.760107	1.27589
ENSG00000146411.6	ENSG00000146411	SLC2A12	1.47937	-2.2644	-1.10089	3.74377	2.58026	1.16351
ENSG00000279964.1	ENSG00000279964		1.47937	-0.136983	1.03634	1.61635	0.443023	1.17333
ENSG00000126947.13	ENSG00000126947	ARMCX1	1.47418	-1.36743	-0.124565	2.84161	1.59874	1.24287
ENSG00000137496.18	ENSG00000137496	IL18BP	1.46614	-0.259318	1.6887	1.72545	-0.222566	1.94802
ENSG00000273221.1	ENSG00000273221		1.4655	0.870843	2.01195	0.594658	-0.546446	1.1411
ENSG00000013374.17	ENSG00000013374	NUB1	1.45937	0.283292	1.70027	1.17608	-0.240896	1.41698
ENSG00000169660.17	ENSG00000169660	HEXD	1.45826	0.0985693	1.31262	1.35969	0.145646	1.21405
ENSG00000186806.6	ENSG00000186806	VSIG10L	1.45681	-0.215001	1.40123	1.67182	0.0555863	1.61623
ENSG00000216490.4	ENSG00000216490	IFI30	1.45602	-0.142707	0.960467	1.59872	0.495549	1.10317
ENSG00000107438.9	ENSG00000107438	PDLIM1	1.45552	0.0325099	1.38239	1.42301	0.0731207	1.34988
ENSG00000267648.1	ENSG00000267648		1.45174	-0.433879	1.43833	1.88562	0.0134056	1.87221
ENSG00000126778.12	ENSG00000126778	SIX1	1.44186	0.45476	2.06519	0.987096	-0.62333	1.61043
ENSG00000134121.10	ENSG00000134121	CHL1	1.44072	-0.974633	-0.0116686	2.41536	1.45239	0.962964
ENSG00000234127.9	ENSG00000234127	TRIM26	1.43793	0.478155	1.91606	0.959772	-0.478133	1.43791
ENSG00000124256.15	ENSG00000124256	ZBP1	1.43783	-0.365413	1.87014	1.80324	-0.432314	2.23556
ENSG00000183549.10	ENSG00000183549	ACSM5	1.43637	-0.566308	1.0378	2.00268	0.39857	1.60411
ENSG00000169871.13	ENSG00000169871	TRIM56	1.429	-0.00791415	1.73564	1.43691	-0.306648	1.74356
ENSG00000135378.4	ENSG00000135378	PRRG4	1.42596	-1.0021	0.823819	2.42807	0.602145	1.82592
ENSG00000272512.1	ENSG00000272512		1.42471	2.10063	2.96126	-0.675925	-1.53656	0.860631
ENSG00000268223.6	ENSG00000268223	ARL14EPL	1.42461	0.653341	2.55432	0.771273	-1.1297	1.90097
ENSG00000184795.9	ENSG00000184795	UNC93B5	1.42403	-0.154191	1.29694	1.57822	0.127087	1.45113
ENSG00000103966.11	ENSG00000103966	EHD4	1.42401	0.373858	1.97683	1.05015	-0.55282	1.60297
ENSG00000089356.19	ENSG00000089356	FXYD3	1.41258	-0.157083	-0.0994498	1.56966	1.51203	0.0576328
ENSG00000169429.11	ENSG00000169429	CXCL8	1.41054	3.37893	6.11929	-1.96839	-4.70876	2.74036
ENSG00000267745.1	ENSG00000267745		1.40807	-0.486633	1.31911	1.8947	0.0889544	1.80575
ENSG00000145016.16	ENSG00000145016	RUBCN	1.40799	0.282237	1.62509	1.12576	-0.217102	1.34286
ENSG00000133874.2	ENSG00000133874	RNF122	1.39694	-0.737603	0.503796	2.13454	0.893145	1.2414
ENSG00000251624.1	ENSG00000251624	UNC93B7	1.39016	-0.254672	1.03722	1.64483	0.352937	1.29189
ENSG00000113504.21	ENSG00000113504	SLC12A7	1.38687	0.0377641	2.25714	1.34911	-0.87027	2.21938
ENSG00000162777.17	ENSG00000162777	DENND2D	1.38299	0.677812	2.17111	0.705182	-0.788117	1.4933
ENSG00000146374.14	ENSG00000146374	RSPO3	1.38295	0.400292	2.79805	0.982662	-1.41509	2.39775
ENSG00000248988.1	ENSG00000248988	PSME2P3	1.3828	-0.0604698	1.13927	1.44327	0.243526	1.19974
ENSG00000108691.9	ENSG00000108691	CCL2	1.38151	-0.698745	2.41028	2.08026	-1.02876	3.10902
ENSG00000114127.11	ENSG00000114127	XRN1	1.38107	-0.193228	1.31149	1.5743	0.0695804	1.50472
ENSG00000086065.14	ENSG00000086065	CHMP5	1.37884	-0.556068	0.817071	1.93491	0.561769	1.37314
ENSG00000163702.20	ENSG00000163702	IL17RC	1.37786	-0.962142	0.511221	2.34	0.866642	1.47336
ENSG00000078401.7	ENSG00000078401	EDN1	1.37473	1.33499	3.23334	0.0397383	-1.85861	1.89835
ENSG00000184584.13	ENSG00000184584	STING1	1.36906	-0.854186	0.321642	2.22324	1.04741	1.17583
ENSG00000188157.15	ENSG00000188157	AGRN	1.36233	-0.157119	1.56263	1.51945	-0.200295	1.71975
ENSG00000120539.15	ENSG00000120539	MASTL	1.36151	-0.726201	0.899076	2.08771	0.462436	1.62528
ENSG00000166801.17	ENSG00000166801	FAM111A	1.35755	-0.627292	1.39298	1.98485	-0.0354249	2.02027
ENSG00000155158.20	ENSG00000155158	TTC39B	1.35754	-0.64073	0.418092	1.99827	0.93945	1.05882
ENSG00000170542.6	ENSG00000170542	SERPINB9	1.3549	-0.54962	2.1538	1.90452	-0.798904	2.70342
ENSG00000162645.13	ENSG00000162645	GBP2	1.35247	-1.61727	0.0957774	2.96974	1.25669	1.71305
ENSG00000105939.14	ENSG00000105939	ZC3HAV1	1.34626	-0.754591	1.54568	2.10085	-0.19942	2.30027
ENSG00000287839.1	ENSG00000287839		1.34596	-0.315631	0.693875	1.66159	0.652081	1.00951
ENSG00000162595.7	ENSG00000162595	DIRAS3	1.34036	-0.190133	-0.125624	1.5305	1.46599	0.0645089
ENSG00000128849.11	ENSG00000128849	CGNL1	1.33571	0.483784	2.2276	0.851929	-0.89189	1.74382
ENSG00000038210.14	ENSG00000038210	PI4K2B	1.32736	-0.860176	0.613688	2.18753	0.71367	1.47386
ENSG00000203650.9	ENSG00000203650	LINC01285	1.3271	-0.755626	0.335558	2.08272	0.99154	1.09118
ENSG00000187210.14	ENSG00000187210	GCNT1	1.32691	0.466994	1.40743	0.859915	-0.0805212	0.940436
ENSG00000174607.11	ENSG00000174607	UGT8	1.32363	-0.507104	0.920105	1.83073	0.403523	1.42721
ENSG00000243650.3	ENSG00000243650	RN7SL834P	1.32241	-0.696252	1.21283	2.01866	0.109585	1.90908
ENSG00000155070.8	ENSG00000155070	UNC93B2	1.31794	-0.00510454	1.53816	1.32305	-0.220213	1.54326
ENSG00000100600.15	ENSG00000100600	LGMN	1.31763	-0.227609	0.861311	1.54524	0.456321	1.08892
ENSG00000125844.16	ENSG00000125844	RRBP1	1.31547	-0.169185	0.896591	1.48465	0.418877	1.06578
ENSG00000172123.13	ENSG00000172123	SLFN12	1.30955	-0.821783	0.72919	2.13133	0.580357	1.55097
ENSG00000272886.6	ENSG00000272886	DCP1A	1.30901	0.901941	1.88968	0.407073	-0.580668	0.987741
ENSG00000276317.1	ENSG00000276317		1.30653	0.680611	1.4832	0.625914	-0.176676	0.802591
ENSG00000133943.21	ENSG00000133943	DGLUCY	1.30589	-0.278252	1.05698	1.58414	0.248916	1.33523
ENSG00000134061.5	ENSG00000134061	CD180	1.30349	-0.685508	-0.393657	1.989	1.69714	0.291852
ENSG00000288550.2	ENSG00000288550		1.29457	-0.667869	0.487818	1.96244	0.806756	1.15569
ENSG00000185022.12	ENSG00000185022	MAFF	1.29127	2.82907	3.89456	-1.5378	-2.60329	1.06549
ENSG00000177335.11	ENSG00000177335	LY6S-AS1	1.29062	0.375387	1.048	0.915231	0.242619	0.672612
ENSG00000148926.10	ENSG00000148926	ADM	1.29058	1.58892	2.37937	-0.298347	-1.08879	0.790443
ENSG00000179111.9	ENSG00000179111	HES7	1.28989	1.98181	2.92551	-0.691917	-1.63562	0.943705
ENSG00000288009.1	ENSG00000288009		1.27949	-0.340119	0.852718	1.61961	0.426775	1.19284
ENSG00000250746.1	ENSG00000250746		1.27909	0.792005	0.673773	0.487086	0.605318	-0.118232
ENSG00000224992.2	ENSG00000224992		1.27894	0.36218	1.62631	0.916762	-0.347363	1.26413
ENSG00000258733.6	ENSG00000258733	LINC02328	1.27649	-0.635563	0.967162	1.91205	0.30933	1.60272
ENSG00000269469.1	ENSG00000269469		1.27569	-0.0681181	0.68213	1.34381	0.593563	0.750248
ENSG00000107864.15	ENSG00000107864	CPEB3	1.27407	1.01434	1.67911	0.259728	-0.405039	0.664767
ENSG00000185404.17	ENSG00000185404	SP140L	1.27345	0.492294	2.31415	0.781155	-1.04071	1.82186
ENSG00000023445.16	ENSG00000023445	BIRC3	1.27304	1.15906	2.82427	0.113975	-1.55123	1.6652
ENSG00000069020.18	ENSG00000069020	MAST4	1.27251	0.276824	1.39405	0.995691	-0.121536	1.11723
ENSG00000249272.1	ENSG00000249272	UNC93B8	1.27188	0.011414	0.990866	1.26046	0.281009	0.979452
ENSG00000115594.12	ENSG00000115594	IL1R1	1.27159	0.491574	2.03721	0.780015	-0.765617	1.54563
ENSG00000182585.10	ENSG00000182585	EPGN	1.27141	0.139271	1.80642	1.13214	-0.535009	1.66715
ENSG00000159399.10	ENSG00000159399	HK2	1.27113	2.00073	2.71288	-0.729594	-1.44175	0.712152
ENSG00000261512.2	ENSG00000261512		1.27092	-0.643493	0.416094	1.91441	0.854824	1.05959
ENSG00000116977.19	ENSG00000116977	LGALS8	1.27072	-0.502818	0.613675	1.77354	0.657043	1.11649
ENSG00000223960.7	ENSG00000223960	CHROMR	1.26744	-0.344073	1.26458	1.61151	0.00286504	1.60865
ENSG00000115339.14	ENSG00000115339	GALNT3	1.26529	0.457709	1.37884	0.80758	-0.11355	0.92113
ENSG00000142606.16	ENSG00000142606	MMEL1	1.26171	-0.531662	0.591977	1.79337	0.66973	1.12364
ENSG00000204138.13	ENSG00000204138	PHACTR4	1.26094	0.00586156	1.15624	1.25507	0.104694	1.15038
ENSG00000136874.11	ENSG00000136874	STX17	1.25996	0.125766	1.17207	1.13419	0.0878904	1.0463
ENSG00000242590.1	ENSG00000242590		1.2547	-0.378272	1.37781	1.63298	-0.123102	1.75608
ENSG00000255819.7	ENSG00000255819	KLRC4-KLRK1	1.25387	0.218046	0.260241	1.03583	0.993631	0.0421951
ENSG00000138166.6	ENSG00000138166	DUSP5	1.25196	2.29379	4.18451	-1.04183	-2.93254	1.89072
ENSG00000050405.13	ENSG00000050405	LIMA1	1.24698	-0.421541	1.42583	1.66853	-0.178843	1.84737
ENSG00000122068.13	ENSG00000122068	FYTTD1	1.24587	-0.358177	0.706344	1.60405	0.539531	1.06452
ENSG00000121900.19	ENSG00000121900	TMEM54	1.24522	-0.895539	0.49292	2.14076	0.752298	1.38846
ENSG00000184988.8	ENSG00000184988	TMEM106A	1.24343	-0.931066	1.1892	2.1745	0.054236	2.12026
ENSG00000179044.16	ENSG00000179044	EXOC3L1	1.24129	-0.501892	1.24026	1.74319	0.00103428	1.74215
ENSG00000130234.13	ENSG00000130234	ACE2	1.24077	0.0112207	1.34233	1.22955	-0.101567	1.33111
ENSG00000279805.1	ENSG00000279805		1.23802	-0.307324	0.951494	1.54535	0.286529	1.25882
ENSG00000160216.21	ENSG00000160216	AGPAT3	1.23397	0.266707	1.05117	0.967264	0.182799	0.784465
ENSG00000118507.18	ENSG00000118507	AKAP7	1.23297	-0.514147	0.937048	1.74712	0.295921	1.4512
ENSG00000147509.14	ENSG00000147509	RGS20	1.23284	-0.67594	0.473521	1.90878	0.759317	1.14946
ENSG00000101986.12	ENSG00000101986	ABCD1	1.23156	0.109746	0.988885	1.12181	0.242675	0.879139
ENSG00000234431.2	ENSG00000234431		1.22912	0.816252	1.32526	0.412868	-0.0961374	0.509005
ENSG00000196890.4	ENSG00000196890	H2BC26	1.22878	0.129939	0.807566	1.09884	0.421212	0.677627
ENSG00000243609.1	ENSG00000243609	RPS2P44	1.2267	0.297825	1.05189	0.928877	0.174817	0.75406
ENSG00000151883.19	ENSG00000151883	PARP8	1.22648	0.623958	1.82862	0.602526	-0.60214	1.20467
ENSG00000106829.20	ENSG00000106829	TLE4	1.22531	0.349408	1.52548	0.875899	-0.300174	1.17607
ENSG00000133313.15	ENSG00000133313	CNDP2	1.225	0.584067	1.5952	0.64093	-0.3702	1.01113
ENSG00000184083.12	ENSG00000184083	FAM120C	1.22387	0.0637327	0.791611	1.16014	0.43226	0.727878
ENSG00000252106.2	ENSG00000252106	RNY3P15	1.2203	2.34568	2.78315	-1.12538	-1.56284	0.437465
ENSG00000073737.17	ENSG00000073737	DHRS9	1.21239	0.507469	1.32029	0.704917	-0.107907	0.812824
ENSG00000043143.22	ENSG00000043143	JADE2	1.21063	-0.513757	0.666372	1.72439	0.544256	1.18013
ENSG00000166225.9	ENSG00000166225	FRS2	1.20744	-0.197517	0.903182	1.40496	0.304261	1.1007
ENSG00000272666.1	ENSG00000272666	KLHDC7B-DT	1.20312	-0.131215	3.19253	1.33434	-1.98941	3.32375
ENSG00000099968.18	ENSG00000099968	BCL2L13	1.20047	0.303279	1.27261	0.897189	-0.072146	0.969335
ENSG00000230521.1	ENSG00000230521		1.19931	-0.35566	1.04242	1.55497	0.156887	1.39808
ENSG00000165029.17	ENSG00000165029	ABCA1	1.19849	-0.325879	0.767355	1.52437	0.431134	1.09323
ENSG00000003400.15	ENSG00000003400	CASP10	1.1975	-0.644404	0.830457	1.84191	0.367046	1.47486
ENSG00000230795.3	ENSG00000230795	HLA-K	1.19225	-0.254351	0.716945	1.4466	0.475307	0.971296
ENSG00000279727.1	ENSG00000279727	LINC02033	1.19113	0.0686602	0.658906	1.12247	0.53222	0.590246
ENSG00000136286.16	ENSG00000136286	MYO1G	1.19058	-1.57036	-0.237072	2.76094	1.42766	1.33329
ENSG00000234546.4	ENSG00000234546	LNCTAM34A	1.18872	-0.157893	0.166053	1.34661	1.02267	0.323946
ENSG00000221102.1	ENSG00000221102	SNORA11B	1.18802	0.158779	0.332092	1.02924	0.855928	0.173313
ENSG00000167705.12	ENSG00000167705	RILP	1.18698	-0.463289	0.558324	1.65027	0.628661	1.02161
ENSG00000213809.9	ENSG00000213809	KLRK1	1.18664	0.279787	0.42834	0.90685	0.758297	0.148553
ENSG00000229644.6	ENSG00000229644	NAMPTP1	1.18613	0.0882704	1.05454	1.09786	0.131595	0.966268
ENSG00000286081.1	ENSG00000286081		1.18481	1.1505	1.03957	0.0343097	0.145239	-0.110929
ENSG00000168398.7	ENSG00000168398	BDKRB2	1.17933	-0.496823	0.820753	1.67616	0.35858	1.31758
ENSG00000175197.13	ENSG00000175197	DDIT3	1.17822	3.22912	3.03833	-2.0509	-1.8601	-0.190799
ENSG00000198133.9	ENSG00000198133	TMEM229B	1.17814	-0.457438	0.75404	1.63558	0.424104	1.21148
ENSG00000258461.5	ENSG00000258461		1.17664	-0.567789	0.421081	1.74443	0.755563	0.988871
ENSG00000196776.17	ENSG00000196776	CD47	1.17603	-0.63862	0.44102	1.81465	0.73501	1.07964
ENSG00000151470.13	ENSG00000151470	C4orf33	1.17589	-0.947977	0.820889	2.12387	0.355	1.76887
ENSG00000204287.14	ENSG00000204287	HLA-DRA	1.17512	-0.101803	1.97283	1.27692	-0.797712	2.07463
ENSG00000288593.1	ENSG00000288593		1.17469	0.523783	1.30762	0.650909	-0.13293	0.783838
ENSG00000167173.19	ENSG00000167173	C15orf39	1.17315	1.07118	1.88384	0.101971	-0.710697	0.812668
ENSG00000124313.18	ENSG00000124313	IQSEC2	1.17278	-0.668912	-0.159352	1.8417	1.33214	0.509559
ENSG00000076356.7	ENSG00000076356	PLXNA2	1.17105	0.12312	1.85692	1.04793	-0.685871	1.7338
ENSG00000137727.13	ENSG00000137727	ARHGAP20	1.16709	0.347112	2.28102	0.819976	-1.11393	1.93391
ENSG00000165259.14	ENSG00000165259	HDX	1.16481	-0.413422	1.09836	1.57823	0.0664449	1.51178
ENSG00000014914.21	ENSG00000014914	MTMR11	1.16373	-1.33791	0.49063	2.50165	0.673103	1.82854
ENSG00000102081.15	ENSG00000102081	FMR1	1.16349	-0.26805	0.819574	1.43154	0.343916	1.08762
ENSG00000100226.16	ENSG00000100226	GTPBP1	1.163	0.561946	1.58196	0.601052	-0.418966	1.02002
ENSG00000168124.2	ENSG00000168124	OR1F1	1.1624	0.322487	1.75664	0.839911	-0.594246	1.43416
ENSG00000177842.12	ENSG00000177842	ZNF620	1.16204	0.620963	1.59574	0.541072	-0.43371	0.974782
ENSG00000214013.9	ENSG00000214013	GANC	1.15928	-0.490862	0.58152	1.65014	0.577756	1.07238
ENSG00000112773.16	ENSG00000112773	TENT5A	1.15492	-0.178858	0.777687	1.33378	0.377236	0.956545
ENSG00000084628.10	ENSG00000084628	NKAIN1	1.15441	0.182089	1.19926	0.972317	-0.0448546	1.01717
ENSG00000271503.6	ENSG00000271503	CCL5	1.15362	0.130378	1.97667	1.02324	-0.823049	1.84629
ENSG00000139178.12	ENSG00000139178	C1RL	1.15324	-0.5582	0.549348	1.71144	0.603891	1.10755
ENSG00000196668.4	ENSG00000196668	LINC00173	1.15036	-1.17406	-0.474126	2.32442	1.62449	0.699933
ENSG00000213500.3	ENSG00000213500	LAP3P2	1.14721	-1.15797	0.928982	2.30517	0.218225	2.08695
ENSG00000185722.18	ENSG00000185722	ANKFY1	1.14125	0.36374	1.43481	0.777511	-0.293561	1.07107
ENSG00000181201.3	ENSG00000181201	H2BC27P	1.13546	-0.0294365	0.729613	1.1649	0.405849	0.759049
ENSG00000160233.8	ENSG00000160233	LRRC3	1.13349	-0.718711	-0.176207	1.8522	1.3097	0.542504
ENSG00000120875.9	ENSG00000120875	DUSP4	1.13279	3.33809	3.92505	-2.2053	-2.79226	0.586964
ENSG00000185499.16	ENSG00000185499	MUC1	1.13228	-0.949489	0.20403	2.08177	0.928251	1.15352
ENSG00000065060.17	ENSG00000065060	BLTP3A	1.13096	2.20054	2.7712	-1.06957	-1.64024	0.570664
ENSG00000177721.5	ENSG00000177721	ANXA2R	1.12916	-0.174576	0.427652	1.30374	0.701511	0.602229
ENSG00000125730.17	ENSG00000125730	C3	1.12885	0.0666374	0.654494	1.06221	0.474354	0.587857
ENSG00000245571.7	ENSG00000245571	FAM111A-DT	1.12696	-0.459573	1.45642	1.58653	-0.329464	1.91599
ENSG00000185753.13	ENSG00000185753	CXorf38	1.12627	-0.128408	0.823728	1.25468	0.30254	0.952136
ENSG00000164078.13	ENSG00000164078	MST1R	1.12363	-0.855382	0.205221	1.97901	0.918404	1.0606
ENSG00000105835.13	ENSG00000105835	NAMPT	1.12339	0.103723	1.03045	1.01967	0.0929457	0.926725
ENSG00000206503.13	ENSG00000206503	HLA-A	1.11944	-0.108977	0.683879	1.22842	0.435561	0.792856
ENSG00000170340.11	ENSG00000170340	B3GNT2	1.11638	-0.933945	-0.0560289	2.05032	1.17241	0.877916
ENSG00000073756.13	ENSG00000073756	PTGS2	1.1159	1.42654	2.3856	-0.310642	-1.2697	0.959062
ENSG00000130202.10	ENSG00000130202	NECTIN2	1.11118	-0.430945	0.396224	1.54213	0.714958	0.827169
ENSG00000181126.13	ENSG00000181126	HLA-V	1.10871	-0.0377121	1.12791	1.14643	-0.0191985	1.16563
ENSG00000095637.23	ENSG00000095637	SORBS1	1.10867	-0.464591	0.0922273	1.57326	1.01644	0.556819
ENSG00000274213.1	ENSG00000274213		1.10629	1.86693	3.19836	-0.760639	-2.09207	1.33143
ENSG00000236761.6	ENSG00000236761	CTAGE9	1.10546	0.557765	0.723955	0.547696	0.381506	0.16619
ENSG00000202385.1	ENSG00000202385		1.10504	-0.291085	0.343355	1.39612	0.761683	0.634439
ENSG00000139289.14	ENSG00000139289	PHLDA1	1.10424	2.72752	3.25355	-1.62328	-2.1493	0.526027
ENSG00000136156.15	ENSG00000136156	ITM2B	1.10314	-0.796523	0.0419121	1.89967	1.06123	0.838435
ENSG00000116863.11	ENSG00000116863	ADPRS	1.10114	0.544072	1.66608	0.557066	-0.564937	1.122
ENSG00000232450.1	ENSG00000232450		1.1007	-0.497859	0.0320693	1.59856	1.06863	0.529928
ENSG00000146776.15	ENSG00000146776	ATXN7L1	1.10019	0.161083	1.0401	0.93911	0.0600969	0.879013
ENSG00000165948.11	ENSG00000165948	IFI27L1	1.09601	-0.523219	-0.10577	1.61923	1.20178	0.41745
ENSG00000244004.1	ENSG00000244004	RPS3AP19	1.09542	0.162296	0.170064	0.933129	0.925361	0.00776808
ENSG00000287620.1	ENSG00000287620		1.09514	1.44469	2.27938	-0.349552	-1.18424	0.834691
ENSG00000163734.4	ENSG00000163734	CXCL3	1.09166	2.29712	2.58594	-1.20546	-1.49428	0.288823
ENSG00000128383.13	ENSG00000128383	APOBEC3A	1.08634	-1.01195	0.268009	2.0983	0.818335	1.27996
ENSG00000166889.14	ENSG00000166889	PATL1	1.08546	0.17487	1.72805	0.910592	-0.642589	1.55318
ENSG00000185436.12	ENSG00000185436	IFNLR1	1.08374	-1.40767	-1.00201	2.49141	2.08574	0.405663
ENSG00000134363.12	ENSG00000134363	FST	1.08366	0.763292	3.42565	0.320372	-2.34198	2.66235
ENSG00000247121.7	ENSG00000247121		1.08085	-0.456805	0.879823	1.53765	0.201026	1.33663
ENSG00000215895.4	ENSG00000215895	HSPA5P1	1.0793	0.720989	0.681611	0.35831	0.397688	-0.0393779
ENSG00000135960.10	ENSG00000135960	EDAR	1.07588	-0.431895	-0.0572884	1.50777	1.13317	0.374606
ENSG00000106034.18	ENSG00000106034	CPED1	1.07448	-0.341312	1.07916	1.41579	-0.00467682	1.42047
ENSG00000141655.17	ENSG00000141655	TNFRSF11A	1.0742	-0.66968	1.17408	1.74388	-0.0998812	1.84376
ENSG00000179627.10	ENSG00000179627	ZBTB42	1.07204	-1.01841	0.447012	2.09045	0.625026	1.46543
ENSG00000248698.6	ENSG00000248698	LINC01085	1.07203	-0.523534	0.121803	1.59557	0.95023	0.645338
ENSG00000173432.12	ENSG00000173432	SAA1	1.07148	0.312913	1.01451	0.758565	0.056971	0.701594
ENSG00000196730.13	ENSG00000196730	DAPK1	1.06846	0.911358	1.98165	0.157103	-0.913185	1.07029
ENSG00000169271.3	ENSG00000169271	HSPB3	1.06623	-2.38844	-1.55707	3.45466	2.6233	0.831362
ENSG00000228206.2	ENSG00000228206	NA	1.06431	0.834528	2.21258	0.229783	-1.14827	1.37805
ENSG00000171631.16	ENSG00000171631	P2RY6	1.06186	-1.35949	-0.966312	2.42135	2.02818	0.39318
ENSG00000125398.8	ENSG00000125398	SOX9	1.06159	0.0190371	1.02298	1.04255	0.0386138	1.00394
ENSG00000073734.10	ENSG00000073734	ABCB11	1.05949	-0.351093	1.28087	1.41058	-0.221383	1.63197
ENSG00000145246.14	ENSG00000145246	ATP10D	1.05644	-0.0992936	1.2118	1.15573	-0.155358	1.31109
ENSG00000234816.2	ENSG00000234816	H2AC5P	1.05548	0.317398	0.608535	0.738084	0.446946	0.291137
ENSG00000150347.17	ENSG00000150347	ARID5B	1.05238	-0.336789	0.508208	1.38917	0.544169	0.844997
ENSG00000144460.12	ENSG00000144460	NYAP2	1.04971	1.24829	2.39278	-0.198575	-1.34307	1.14449
ENSG00000149218.5	ENSG00000149218	ENDOD1	1.04683	-0.208142	0.606682	1.25497	0.440143	0.814825
ENSG00000197019.5	ENSG00000197019	SERTAD1	1.04487	0.863853	1.39865	0.181015	-0.353779	0.534794
ENSG00000173110.8	ENSG00000173110	HSPA6	1.04376	-1.37469	-1.05527	2.41845	2.09903	0.319427
ENSG00000215284.2	ENSG00000215284	CHMP5P1	1.04258	-0.489755	0.537237	1.53234	0.505345	1.02699
ENSG00000235501.6	ENSG00000235501	CNN3-DT	1.04107	0.0982593	0.329705	0.942815	0.711369	0.231446
ENSG00000284194.3	ENSG00000284194	SCO2	1.03983	0.169367	1.17129	0.870463	-0.131456	1.00192
ENSG00000147255.19	ENSG00000147255	IGSF1	1.03969	0.155811	0.894991	0.883883	0.144703	0.73918
ENSG00000110719.10	ENSG00000110719	TCIRG1	1.03841	-0.577353	0.47515	1.61576	0.56326	1.0525
ENSG00000104320.14	ENSG00000104320	NBN	1.03768	0.0675417	1.18068	0.97014	-0.143001	1.11314
ENSG00000260317.1	ENSG00000260317	LINC02986	1.03748	0.832969	1.03626	0.204508	0.00121378	0.203294
ENSG00000170961.7	ENSG00000170961	HAS2	1.03668	0.262788	1.1342	0.773889	-0.0975254	0.871415
ENSG00000224976.2	ENSG00000224976	PARP4P2	1.03514	-0.0401793	0.812609	1.07532	0.222532	0.852788
ENSG00000196517.13	ENSG00000196517	SLC6A9	1.03452	1.32021	2.05594	-0.285684	-1.02141	0.735728
ENSG00000285122.1	ENSG00000285122	PIGY-DT	1.03252	0.854925	0.735659	0.177593	0.296859	-0.119266
ENSG00000166689.16	ENSG00000166689	PLEKHA7	1.03237	-0.45488	0.856438	1.48725	0.175937	1.31132
ENSG00000163512.14	ENSG00000163512	AZI2	1.03173	-0.109627	0.957278	1.14136	0.0744573	1.0669
ENSG00000207975.1	ENSG00000207975	MIR181B1	1.03172	0.259438	0.208989	0.772281	0.822729	-0.050448
ENSG00000223466.2	ENSG00000223466	LINC01825	1.03169	-0.435249	0.241513	1.46694	0.790174	0.676763
ENSG00000254139.1	ENSG00000254139	LINC03018	1.02997	-0.483727	0.0116264	1.51369	1.01834	0.495353
ENSG00000079263.19	ENSG00000079263	SP140	1.02842	0.530847	2.06379	0.497573	-1.03537	1.53294
ENSG00000277496.1	ENSG00000277496	SLCO4A1-AS2	1.02784	-0.176176	0.554401	1.20402	0.473441	0.730577
ENSG00000019582.16	ENSG00000019582	CD74	1.02725	-0.347557	0.837134	1.3748	0.190113	1.18469
ENSG00000164236.12	ENSG00000164236	ANKRD33B	1.02523	0.291613	1.93345	0.73362	-0.908218	1.64184
ENSG00000229091.3	ENSG00000229091	HSPA8P8	1.02521	0.060991	-0.344116	0.964215	1.36932	-0.405107
ENSG00000169255.15	ENSG00000169255	B3GALNT1	1.02472	-0.395352	0.504647	1.42007	0.520075	0.9
ENSG00000166923.12	ENSG00000166923	GREM1	1.02392	0.354249	1.31394	0.669669	-0.290021	0.95969
ENSG00000141664.10	ENSG00000141664	ZCCHC2	1.02313	-0.0999496	0.963314	1.12308	0.0598123	1.06326
ENSG00000077150.20	ENSG00000077150	NFKB2	1.02184	1.66098	2.81478	-0.639142	-1.79294	1.1538
ENSG00000287071.1	ENSG00000287071	CDRT15P4	1.02183	-0.0910154	0.33975	1.11284	0.682077	0.430765
ENSG00000178015.5	ENSG00000178015	GPR150	1.02106	-0.189039	0.876168	1.21009	0.144888	1.06521
ENSG00000076685.19	ENSG00000076685	NT5C2	1.02022	0.0345155	1.08289	0.985706	-0.0626716	1.04838
ENSG00000238045.9	ENSG00000238045	MVP-DT	1.01995	-0.270301	0.491249	1.29025	0.528703	0.76155
ENSG00000239224.3	ENSG00000239224	RN7SL546P	1.01811	1.03102	1.009	-0.0129118	0.00910989	-0.0220217
ENSG00000202125.1	ENSG00000202125	RNU1-100P	1.01763	0.972308	0.441671	0.0453241	0.575961	-0.530637
ENSG00000111837.12	ENSG00000111837	MAK	1.01709	0.0698608	1.23936	0.947228	-0.222271	1.1695
ENSG00000240602.7	ENSG00000240602	AADACP1	1.01663	0.0861117	0.258805	0.930516	0.757823	0.172693
ENSG00000223722.3	ENSG00000223722	NA	1.01573	-0.217601	0.885819	1.23333	0.129912	1.10342
ENSG00000156218.13	ENSG00000156218	ADAMTSL3	1.01436	-0.20448	1.15868	1.21884	-0.144319	1.36316
ENSG00000254842.6	ENSG00000254842	LINC02551	1.01405	0.0216697	1.60104	0.992382	-0.586985	1.57937
ENSG00000164211.13	ENSG00000164211	STARD4	1.01336	-1.49393	-0.11021	2.5073	1.12357	1.38372
ENSG00000145476.16	ENSG00000145476	CYP4V2	1.01274	0.819738	1.55988	0.192999	-0.547145	0.740144
ENSG00000172243.18	ENSG00000172243	CLEC7A	1.01169	0.242541	0.672875	0.769148	0.338814	0.430334
ENSG00000288579.1	ENSG00000288579		1.01115	0.2807	0.83274	0.730452	0.178412	0.55204
ENSG00000168333.14	ENSG00000168333	PPDPFL	1.01091	-2.39009	-2.3432	3.401	3.35411	0.0468889
ENSG00000115414.21	ENSG00000115414	FN1	1.01088	0.21668	0.946598	0.7942	0.0642823	0.729918
ENSG00000239713.9	ENSG00000239713	APOBEC3G	1.00884	-0.185978	0.652667	1.19482	0.356174	0.838646
ENSG00000092098.17	ENSG00000092098	RNF31	1.00779	0.271914	1.20635	0.735872	-0.198567	0.934439
ENSG00000266184.1	ENSG00000266184		1.00768	0.460347	0.64026	0.547329	0.367415	0.179913
ENSG00000187583.11	ENSG00000187583	PLEKHN1	1.00744	0.406954	1.64255	0.600482	-0.635115	1.2356
ENSG00000081189.16	ENSG00000081189	MEF2C	1.00617	-0.0132209	0.687475	1.01939	0.318695	0.700695
ENSG00000257307.1	ENSG00000257307		1.00352	1.27872	0.531902	-0.275204	0.471617	-0.746821
ENSG00000145555.15	ENSG00000145555	MYO10	1.00318	0.646991	1.82736	0.356191	-0.824177	1.18037
ENSG00000263590.2	ENSG00000263590	LINC02591	0.996896	-0.0402441	1.48437	1.03714	-0.487478	1.52462
ENSG00000272144.1	ENSG00000272144		0.996241	0.251274	1.50156	0.744967	-0.505322	1.25029
ENSG00000204019.5	ENSG00000204019	CT83	0.996223	0.99658	2.06622	-0.000357128	-1.07	1.06964
ENSG00000288007.1	ENSG00000288007		0.996053	1.73721	1.3326	-0.741159	-0.336543	-0.404616
ENSG00000255400.1	ENSG00000255400	LINC02989	0.995314	0.233961	0.380424	0.761353	0.61489	0.146463
ENSG00000164171.11	ENSG00000164171	ITGA2	0.994182	0.33446	1.12498	0.659723	-0.130798	0.790521
ENSG00000184232.9	ENSG00000184232	OAF	0.993779	0.0363699	0.726571	0.95741	0.267209	0.690201
ENSG00000285062.1	ENSG00000285062		0.993408	0.835983	1.50737	0.157425	-0.513957	0.671383
ENSG00000198270.13	ENSG00000198270	TMEM116	0.9925	-0.376493	0.193978	1.36899	0.798523	0.570471
ENSG00000185112.6	ENSG00000185112	FAM43A	0.990925	0.955044	0.701146	0.0358812	0.28978	-0.253899
ENSG00000020181.18	ENSG00000020181	ADGRA2	0.990417	0.114559	0.767829	0.875858	0.222588	0.65327
ENSG00000273010.1	ENSG00000273010		0.990406	0.970692	0.921143	0.0197135	0.0692625	-0.049549
ENSG00000164053.22	ENSG00000164053	ATRIP	0.989654	-0.14523	0.899635	1.13488	0.0900196	1.04486
ENSG00000272419.6	ENSG00000272419	LINC01145	0.988916	0.23171	1.42294	0.757206	-0.434021	1.19123
ENSG00000148400.13	ENSG00000148400	NOTCH1	0.987951	0.55121	2.12856	0.436741	-1.14061	1.57735
ENSG00000011422.12	ENSG00000011422	PLAUR	0.987751	-0.100598	0.78486	1.08835	0.202891	0.885458
ENSG00000198848.13	ENSG00000198848	CES1	0.987592	-0.252464	0.22583	1.24006	0.761761	0.478295
ENSG00000044574.9	ENSG00000044574	HSPA5	0.986537	0.437026	0.551173	0.549511	0.435364	0.114147
ENSG00000106366.9	ENSG00000106366	SERPINE1	0.98565	0.301359	1.57215	0.684291	-0.586495	1.27079
ENSG00000138172.11	ENSG00000138172	CALHM2	0.984837	-1.33362	-1.85303	2.31845	2.83787	-0.519418
ENSG00000090975.14	ENSG00000090975	PITPNM2	0.984414	0.207343	0.982094	0.777071	0.00231968	0.774751
ENSG00000188039.16	ENSG00000188039	NWD1	0.983911	-1.66266	-1.05816	2.64657	2.04207	0.604497
ENSG00000163820.15	ENSG00000163820	FYCO1	0.983902	0.871808	1.51502	0.112094	-0.531115	0.643209
ENSG00000255031.5	ENSG00000255031		0.981618	-0.496314	0.355806	1.47793	0.625812	0.85212
ENSG00000253276.4	ENSG00000253276	CCDC71L	0.981543	0.0699662	0.969585	0.911577	0.011958	0.899619
ENSG00000274363.1	ENSG00000274363		0.981441	0.739662	0.432852	0.241779	0.548588	-0.306809
ENSG00000168811.7	ENSG00000168811	IL12A	0.980558	1.97083	3.4615	-0.990277	-2.48094	1.49066
ENSG00000254389.3	ENSG00000254389	RHPN1-AS1	0.979034	0.461249	0.983598	0.517785	-0.00456438	0.522349
ENSG00000148798.11	ENSG00000148798	INA	0.978275	0.199365	1.0656	0.778909	-0.0873255	0.866235
ENSG00000107554.17	ENSG00000107554	DNMBP	0.978274	0.801752	1.61955	0.176522	-0.641275	0.817797
ENSG00000137275.16	ENSG00000137275	RIPK1	0.977969	-0.131319	0.738004	1.10929	0.239964	0.869324
ENSG00000166780.11	ENSG00000166780	BMERB1	0.975104	0.0884536	1.59619	0.88665	-0.621081	1.50773
ENSG00000154162.15	ENSG00000154162	CDH12	0.974711	0.0333537	0.813078	0.941357	0.161632	0.779725
ENSG00000178033.6	ENSG00000178033	CALHM5	0.973918	-0.686461	0.0274263	1.66038	0.946492	0.713887
ENSG00000162729.14	ENSG00000162729	IGSF8	0.972797	-0.705411	0.0400353	1.67821	0.932761	0.745447
ENSG00000139083.11	ENSG00000139083	ETV6	0.971976	0.378019	2.04503	0.593956	-1.07306	1.66701
ENSG00000248905.10	ENSG00000248905	FMN1	0.971805	-0.262153	0.620524	1.23396	0.351281	0.882677
ENSG00000189089.5	ENSG00000189089	RIMKLBP1	0.971472	0.662522	1.17513	0.308949	-0.203656	0.512605
ENSG00000153294.12	ENSG00000153294	ADGRF4	0.971147	-0.839921	-0.351386	1.81107	1.32253	0.488535
ENSG00000165923.16	ENSG00000165923	AGBL2	0.970583	-0.260419	0.878068	1.231	0.0925151	1.13849
ENSG00000132854.19	ENSG00000132854	KANK4	0.963867	-0.235171	1.24556	1.19904	-0.281695	1.48073
ENSG00000132792.19	ENSG00000132792	CTNNBL1	0.962953	0.619618	1.36009	0.343335	-0.397139	0.740474
ENSG00000070731.11	ENSG00000070731	ST6GALNAC2	0.962701	0.160383	0.481854	0.802318	0.480847	0.321471
ENSG00000021355.13	ENSG00000021355	SERPINB1	0.962329	-0.569034	0.393774	1.53136	0.568555	0.962808
ENSG00000163872.16	ENSG00000163872	YEATS2	0.960885	0.780461	1.73708	0.180424	-0.776191	0.956616
ENSG00000271581.1	ENSG00000271581		0.960527	0.153568	0.974635	0.80696	-0.0141073	0.821067
ENSG00000041880.15	ENSG00000041880	PARP3	0.957548	0.405614	1.12284	0.551935	-0.165292	0.717227
ENSG00000184564.11	ENSG00000184564	SLITRK6	0.956645	-0.638135	-0.538888	1.59478	1.49553	0.0992467
ENSG00000186918.14	ENSG00000186918	ZNF395	0.954466	0.282	-0.230533	0.672466	1.185	-0.512533
ENSG00000153094.24	ENSG00000153094	BCL2L11	0.953481	0.204724	0.757776	0.748757	0.195705	0.553052
ENSG00000128965.13	ENSG00000128965	CHAC1	0.951402	3.46331	3.4641	-2.5119	-2.5127	0.000797652
ENSG00000248993.1	ENSG00000248993		0.950861	0.2611	0.163296	0.689761	0.787565	-0.0978034
ENSG00000267547.1	ENSG00000267547		0.949533	-0.644275	1.12264	1.59381	-0.173108	1.76692
ENSG00000001629.10	ENSG00000001629	ANKIB1	0.947006	-0.347089	0.71973	1.29409	0.227276	1.06682
ENSG00000133067.18	ENSG00000133067	LGR6	0.946799	-1.17166	-0.567532	2.11846	1.51433	0.604131
ENSG00000116194.13	ENSG00000116194	ANGPTL1	0.943393	-0.768184	-0.370119	1.71158	1.31351	0.398065
ENSG00000247317.3	ENSG00000247317	LY6E-DT	0.943332	-1.09038	0.614176	2.03371	0.329156	1.70456
ENSG00000269720.2	ENSG00000269720	CCDC194	0.94273	-1.32129	0.100971	2.26402	0.841758	1.42226
ENSG00000123700.5	ENSG00000123700	KCNJ2	0.942219	0.657351	1.80597	0.284868	-0.863749	1.14862
ENSG00000166888.12	ENSG00000166888	STAT6	0.941686	-0.375606	0.324229	1.31729	0.617457	0.699835
ENSG00000172432.19	ENSG00000172432	GTPBP2	0.940586	1.15468	2.01775	-0.214094	-1.07716	0.86307
ENSG00000225932.3	ENSG00000225932	NA	0.940556	0.364471	0.322519	0.576085	0.618038	-0.0419525
ENSG00000120690.16	ENSG00000120690	ELF1	0.939849	0.412755	0.977762	0.527094	-0.0379128	0.565007
ENSG00000134575.13	ENSG00000134575	ACP2	0.937596	-0.100534	0.462649	1.03813	0.474948	0.563182
ENSG00000048028.11	ENSG00000048028	USP28	0.937429	0.0234278	0.879816	0.914001	0.0576126	0.856388
ENSG00000164463.12	ENSG00000164463	CREBRF	0.936519	-0.0104364	0.252154	0.946955	0.684365	0.26259
ENSG00000213592.4	ENSG00000213592	PPIAP42	0.934449	0.330527	0.153837	0.603922	0.780612	-0.176689
ENSG00000272669.1	ENSG00000272669		0.934314	0.63247	1.17657	0.301844	-0.242252	0.544096
ENSG00000235750.10	ENSG00000235750	KIAA0040	0.934288	-0.154916	0.783222	1.0892	0.151066	0.938138
ENSG00000230715.3	ENSG00000230715		0.933009	0.230621	1.31485	0.702389	-0.381836	1.08422
ENSG00000112308.13	ENSG00000112308	C6orf62	0.93275	-0.288046	0.587169	1.2208	0.345581	0.875215
ENSG00000110852.5	ENSG00000110852	CLEC2B	0.928497	0.458621	1.06241	0.469876	-0.133908	0.603784
ENSG00000164674.17	ENSG00000164674	SYTL3	0.928491	-0.68549	0.484921	1.61398	0.44357	1.17041
ENSG00000244693.1	ENSG00000244693	NA	0.928289	0.422946	0.454013	0.505343	0.474276	0.0310674
ENSG00000135052.16	ENSG00000135052	GOLM1	0.928247	-0.103527	0.588466	1.03177	0.339781	0.691993
ENSG00000226049.3	ENSG00000226049	TLK2P1	0.927629	-0.0893039	0.657919	1.01693	0.26971	0.747223
ENSG00000197565.16	ENSG00000197565	COL4A6	0.926934	0.0292268	0.625847	0.897707	0.301087	0.59662
ENSG00000181218.5	ENSG00000181218	H2AC25	0.926796	0.00349029	0.476501	0.923306	0.450295	0.473011
ENSG00000170345.10	ENSG00000170345	FOS	0.92674	1.94727	2.36091	-1.02053	-1.43417	0.413647
ENSG00000280649.2	ENSG00000280649		0.926622	0.609505	1.24378	0.317117	-0.317155	0.634272
ENSG00000223657.2	ENSG00000223657	KRT8P51	0.926508	0.311416	-0.0386288	0.615092	0.965136	-0.350045
ENSG00000136051.15	ENSG00000136051	WASHC4	0.926209	-0.59005	0.353889	1.51626	0.57232	0.94394
ENSG00000116962.15	ENSG00000116962	NID1	0.925223	0.238146	1.00131	0.687078	-0.0760857	0.763163
ENSG00000153234.15	ENSG00000153234	NR4A2	0.924719	0.175978	0.694252	0.748741	0.230466	0.518274
ENSG00000184481.17	ENSG00000184481	FOXO4	0.924602	-0.368687	-0.0455909	1.29329	0.970192	0.323096
ENSG00000252468.1	ENSG00000252468	RNU2-57P	0.924584	0.430943	0.344408	0.493642	0.580176	-0.0865343
ENSG00000104154.7	ENSG00000104154	SLC30A4	0.924336	-0.771001	0.406112	1.69534	0.518224	1.17711
ENSG00000152784.16	ENSG00000152784	PRDM8	0.92406	-0.0115665	0.97694	0.935626	-0.0528805	0.988507
ENSG00000076108.12	ENSG00000076108	BAZ2A	0.923875	0.345921	1.17299	0.577955	-0.249113	0.827068
ENSG00000135363.12	ENSG00000135363	LMO2	0.92083	-0.72348	2.35839	1.64431	-1.43756	3.08187
ENSG00000285283.1	ENSG00000285283		0.918252	0.773799	0.912818	0.144453	0.00543418	0.139019
ENSG00000176907.5	ENSG00000176907	TCIM	0.917927	1.83106	2.7443	-0.91313	-1.82637	0.91324
ENSG00000214297.3	ENSG00000214297	ALDOAP2	0.916463	0.553294	0.313739	0.363169	0.602724	-0.239555
ENSG00000163171.8	ENSG00000163171	CDC42EP3	0.915187	0.715335	2.01523	0.199853	-1.10004	1.2999
ENSG00000260997.1	ENSG00000260997		0.913306	0.280434	0.0894172	0.632872	0.823889	-0.191017
ENSG00000285761.1	ENSG00000285761		0.9087	-0.593299	0.68775	1.502	0.22095	1.28105
ENSG00000205560.13	ENSG00000205560	CPT1B	0.908401	-0.45826	0.800465	1.36666	0.107935	1.25873
ENSG00000118707.11	ENSG00000118707	TGIF2	0.908348	0.321723	1.36421	0.586625	-0.45586	1.04249
ENSG00000143373.18	ENSG00000143373	ZNF687	0.907991	0.544647	1.04897	0.363344	-0.140977	0.504321
ENSG00000181804.15	ENSG00000181804	SLC9A9	0.906699	-0.362764	0.44353	1.26946	0.463169	0.806293
ENSG00000204540.11	ENSG00000204540	PSORS1C1	0.903847	-1.0364	0.524331	1.94025	0.379516	1.56073
ENSG00000092295.12	ENSG00000092295	TGM1	0.903784	-1.16121	-0.798032	2.06499	1.70182	0.363174
ENSG00000285133.1	ENSG00000285133		0.901958	3.27361	2.93502	-2.37165	-2.03306	-0.338583
ENSG00000171916.17	ENSG00000171916	LGALS9C	0.901808	-0.215747	0.689642	1.11756	0.212166	0.90539
ENSG00000049449.10	ENSG00000049449	RCN1	0.901523	0.766516	0.88871	0.135006	0.0128127	0.122194
ENSG00000126368.6	ENSG00000126368	NR1D1	0.901206	1.87423	2.61888	-0.973025	-1.71767	0.74465
ENSG00000100867.15	ENSG00000100867	DHRS2	0.901042	0.379167	1.63084	0.521875	-0.729795	1.25167
ENSG00000223940.1	ENSG00000223940	KRT8P8	0.900068	0.216178	0.0777504	0.68389	0.822318	-0.138428
ENSG00000175550.8	ENSG00000175550	DRAP1	0.899766	0.0776352	0.579795	0.822131	0.319972	0.502159
ENSG00000123358.20	ENSG00000123358	NR4A1	0.898656	0.391723	0.881876	0.506933	0.0167795	0.490153
ENSG00000104973.19	ENSG00000104973	MED25	0.898094	-0.169869	0.715229	1.06796	0.182865	0.885098
ENSG00000134070.5	ENSG00000134070	IRAK2	0.898074	1.93576	2.94504	-1.03769	-2.04697	1.00928
ENSG00000183801.8	ENSG00000183801	OLFML1	0.896626	-1.0204	-0.815924	1.91702	1.71255	0.204474
ENSG00000131094.4	ENSG00000131094	C1QL1	0.896438	-0.903553	-0.357854	1.79999	1.25429	0.545699
ENSG00000199668.1	ENSG00000199668		0.893902	-0.16965	0.201072	1.06355	0.69283	0.370723
ENSG00000270640.1	ENSG00000270640		0.893595	0.749776	0.56648	0.143819	0.327115	-0.183296
ENSG00000224846.3	ENSG00000224846	NQO2-AS1	0.892346	-0.978667	0.452608	1.87101	0.439738	1.43127
ENSG00000132801.7	ENSG00000132801	ZSWIM3	0.891247	-0.639057	-0.144686	1.5303	1.03593	0.494371
ENSG00000274021.1	ENSG00000274021		0.890105	1.22782	1.08908	-0.337716	-0.198978	-0.138738
ENSG00000251705.1	ENSG00000251705	RNA5-8SP6	0.889605	0.989681	1.0141	-0.100076	-0.124498	0.0244213
ENSG00000214289.2	ENSG00000214289	RPL39P5	0.888603	1.13491	2.07629	-0.24631	-1.18768	0.941372
ENSG00000108773.11	ENSG00000108773	KAT2A	0.88841	0.472534	1.2013	0.415875	-0.312891	0.728767
ENSG00000261618.2	ENSG00000261618	LINC02605	0.886139	0.0239095	1.37777	0.86223	-0.49163	1.35386
ENSG00000244380.1	ENSG00000244380		0.883603	0.593048	0.716458	0.290555	0.167145	0.12341
ENSG00000151702.17	ENSG00000151702	FLI1	0.883118	0.71335	1.37676	0.169769	-0.493638	0.663407
ENSG00000285986.1	ENSG00000285986		0.882455	0.162863	0.39253	0.719592	0.489924	0.229668
ENSG00000064012.22	ENSG00000064012	CASP8	0.881033	0.401178	1.49061	0.479855	-0.609573	1.08943
ENSG00000196247.12	ENSG00000196247	ZNF107	0.880747	-0.201907	0.643138	1.08265	0.237608	0.845046
ENSG00000214455.4	ENSG00000214455	RCN1P2	0.880198	0.740435	0.954346	0.139763	-0.0741481	0.213911
ENSG00000256625.1	ENSG00000256625		0.880175	0.651823	0.220978	0.228353	0.659198	-0.430845
ENSG00000164327.13	ENSG00000164327	RICTOR	0.878715	-0.249113	0.621992	1.12783	0.256723	0.871105
ENSG00000162545.6	ENSG00000162545	CAMK2N1	0.877764	0.0464791	1.18095	0.831285	-0.303189	1.13447
ENSG00000136531.19	ENSG00000136531	SCN2A	0.877197	-1.37185	-0.996237	2.24904	1.87343	0.375609
ENSG00000230825.2	ENSG00000230825	LINC03016	0.876712	0.323177	0.794389	0.553535	0.0823228	0.471212
ENSG00000081853.15	ENSG00000081853	PCDHGA2	0.875438	-0.712653	-0.650073	1.58809	1.52551	0.0625804
ENSG00000198624.13	ENSG00000198624	CCDC69	0.875217	-0.821403	-1.01812	1.69662	1.89334	-0.196717
ENSG00000222017.1	ENSG00000222017		0.873403	-0.516813	0.999922	1.39022	-0.126519	1.51673
ENSG00000107859.10	ENSG00000107859	PITX3	0.871257	1.58377	2.09677	-0.71251	-1.22552	0.513005
ENSG00000227199.1	ENSG00000227199	ST7-AS1	0.870423	1.00473	1.02042	-0.13431	-0.149999	0.0156892
ENSG00000223749.11	ENSG00000223749	MIR503HG	0.870194	0.67889	0.888699	0.191304	-0.0185053	0.209809
ENSG00000135604.10	ENSG00000135604	STX11	0.867672	0.688402	2.0249	0.179271	-1.15723	1.3365
ENSG00000225377.6	ENSG00000225377	NRSN2-AS1	0.867355	0.24714	0.990948	0.620214	-0.123593	0.743808
ENSG00000162878.13	ENSG00000162878	PKDCC	0.866324	-0.407322	-0.0170111	1.27365	0.883335	0.390311
ENSG00000012779.11	ENSG00000012779	ALOX5	0.866013	-0.403514	0.277849	1.26953	0.588165	0.681363
ENSG00000072858.11	ENSG00000072858	SIDT1	0.864946	-0.72284	1.11867	1.58779	-0.253725	1.84151
ENSG00000267573.1	ENSG00000267573	KRT8P5	0.864785	0.490208	0.093904	0.374578	0.770881	-0.396304
ENSG00000273540.5	ENSG00000273540	AGBL1	0.864492	-0.285216	0.581659	1.14971	0.282833	0.866875
ENSG00000182752.10	ENSG00000182752	PAPPA	0.864092	1.20446	2.20891	-0.340364	-1.34482	1.00446
ENSG00000226970.2	ENSG00000226970	NEDD8P1	0.863835	0.326602	0.295819	0.537234	0.568016	-0.0307828
ENSG00000171132.14	ENSG00000171132	PRKCE	0.863387	0.776694	1.69897	0.0866935	-0.835579	0.922273
ENSG00000100084.14	ENSG00000100084	HIRA	0.862872	0.492488	1.20041	0.370384	-0.337536	0.70792
ENSG00000106100.11	ENSG00000106100	NOD1	0.862621	-0.502809	0.412206	1.36543	0.450414	0.915015
ENSG00000177873.14	ENSG00000177873	ZNF619	0.861939	1.0188	1.49567	-0.156857	-0.633729	0.476872
ENSG00000119673.15	ENSG00000119673	ACOT2	0.860624	0.138509	0.799539	0.722115	0.0610845	0.66103
ENSG00000243352.3	ENSG00000243352	RN7SL8P	0.859035	1.30766	0.695324	-0.448624	0.163711	-0.612335
ENSG00000079308.20	ENSG00000079308	TNS1	0.858561	-1.97692	-0.304524	2.83548	1.16308	1.67239
ENSG00000196843.17	ENSG00000196843	ARID5A	0.854396	0.803779	1.93097	0.0506173	-1.07658	1.1272
ENSG00000141753.7	ENSG00000141753	IGFBP4	0.853971	0.541136	0.980118	0.312835	-0.126147	0.438982
ENSG00000170298.16	ENSG00000170298	LGALS9B	0.853706	-0.559031	0.6929	1.41274	0.160805	1.25193
ENSG00000259923.1	ENSG00000259923		0.853301	0.196416	0.704558	0.656886	0.148743	0.508143
ENSG00000136869.16	ENSG00000136869	TLR4	0.852399	-0.375675	0.0572872	1.22807	0.795111	0.432962
ENSG00000102531.16	ENSG00000102531	FNDC3A	0.849451	0.32773	0.703257	0.521721	0.146194	0.375527
ENSG00000180611.7	ENSG00000180611	MB21D2	0.84854	1.17334	2.68298	-0.324805	-1.83444	1.50964
ENSG00000163898.10	ENSG00000163898	LIPH	0.847858	0.295735	0.832077	0.552123	0.0157817	0.536341
ENSG00000273183.1	ENSG00000273183		0.847093	0.305016	0.0480318	0.542077	0.799061	-0.256984
ENSG00000167131.17	ENSG00000167131	CCDC103	0.846787	-0.510413	-0.140563	1.3572	0.987349	0.36985
ENSG00000100902.11	ENSG00000100902	PSMA6	0.846092	-0.383091	0.174241	1.22918	0.671851	0.557332
ENSG00000171903.17	ENSG00000171903	CYP4F11	0.844876	0.489974	0.578356	0.354901	0.266519	0.0883819
ENSG00000215414.4	ENSG00000215414	PSMA6P1	0.844798	-0.257846	0.145543	1.10264	0.699256	0.403389
ENSG00000228407.2	ENSG00000228407		0.84213	-0.252409	-0.694044	1.09454	1.53617	-0.441635
ENSG00000244509.4	ENSG00000244509	APOBEC3C	0.84182	-0.470872	-0.0539402	1.31269	0.89576	0.416932
ENSG00000204257.15	ENSG00000204257	HLA-DMA	0.841483	-0.114872	0.519201	0.956355	0.322282	0.634073
ENSG00000117020.19	ENSG00000117020	AKT3	0.841015	-0.068012	0.462493	0.909028	0.378523	0.530505
ENSG00000197324.9	ENSG00000197324	LRP10	0.840773	-0.306548	0.263079	1.14732	0.577694	0.569627
ENSG00000114019.15	ENSG00000114019	AMOTL2	0.839752	1.2023	2.21347	-0.362553	-1.37372	1.01117
ENSG00000280219.1	ENSG00000280219		0.839493	0.338776	2.33238	0.500717	-1.49289	1.99361
ENSG00000223511.7	ENSG00000223511	LINC02968	0.839347	0.076002	0.825667	0.763345	0.0136799	0.749665
ENSG00000107798.18	ENSG00000107798	LIPA	0.838547	-0.792218	-0.151372	1.63077	0.989919	0.640846
ENSG00000213514.2	ENSG00000213514		0.837688	0.456235	0.497531	0.381453	0.340156	0.0412962
ENSG00000196358.11	ENSG00000196358	NTNG2	0.836747	-0.444859	0.595922	1.28161	0.240825	1.04078
ENSG00000075213.11	ENSG00000075213	SEMA3A	0.835695	0.650358	1.72449	0.185337	-0.888794	1.07413
ENSG00000140548.10	ENSG00000140548	ZNF710	0.834868	0.755766	1.59644	0.0791028	-0.761576	0.840679
ENSG00000276057.1	ENSG00000276057		0.834868	0.374023	0.941187	0.460845	-0.106319	0.567164
ENSG00000253286.6	ENSG00000253286		0.834355	0.0968239	0.722396	0.737531	0.111959	0.625572
ENSG00000153147.6	ENSG00000153147	SMARCA5	0.834041	-0.024794	0.388492	0.858835	0.44555	0.413286
ENSG00000231918.1	ENSG00000231918	NRXN1-DT	0.83216	0.25017	0.339737	0.58199	0.492424	0.089566
ENSG00000204516.10	ENSG00000204516	MICB	0.83204	-0.0402756	0.650597	0.872316	0.181443	0.690872
ENSG00000070190.13	ENSG00000070190	DAPP1	0.83135	0.201531	0.554587	0.629819	0.276763	0.353056
ENSG00000258551.6	ENSG00000258551		0.830985	0.280448	0.081426	0.550537	0.749559	-0.199022
ENSG00000132294.15	ENSG00000132294	EFR3A	0.830831	-0.196819	0.0909493	1.02765	0.739882	0.287768
ENSG00000185522.9	ENSG00000185522	LMNTD2	0.830564	0.166069	0.493019	0.664495	0.337545	0.32695
ENSG00000199436.1	ENSG00000199436	SNORD9	0.829265	0.154265	0.406447	0.675	0.422817	0.252183
ENSG00000178826.11	ENSG00000178826	TMEM139	0.828464	0.0888345	-0.563365	0.739629	1.39183	-0.6522
ENSG00000245556.3	ENSG00000245556	SCAMP1-AS1	0.82842	-0.30846	0.44475	1.13688	0.38367	0.753211
ENSG00000214447.4	ENSG00000214447	FAM187A	0.827749	-0.602712	-0.285066	1.43046	1.11282	0.317646
ENSG00000265565.1	ENSG00000265565	MIR3143	0.826519	1.10369	1.40473	-0.277174	-0.578209	0.301036
ENSG00000242419.6	ENSG00000242419	PCDHGC4	0.826506	-0.785102	-1.02537	1.61161	1.85187	-0.240263
ENSG00000101000.6	ENSG00000101000	PROCR	0.826363	-1.08136	-0.446715	1.90772	1.27308	0.634643
ENSG00000117298.16	ENSG00000117298	ECE1	0.825182	-0.0669776	0.709851	0.892159	0.115331	0.776829
ENSG00000197721.17	ENSG00000197721	CR1L	0.824897	-0.172878	0.670525	0.997775	0.154372	0.843404
ENSG00000279691.1	ENSG00000279691		0.824789	1.34575	1.02405	-0.520963	-0.199263	-0.3217
ENSG00000238015.2	ENSG00000238015		0.824474	-0.646339	-0.402031	1.47081	1.22651	0.244308
ENSG00000184675.11	ENSG00000184675	AMER1	0.824473	1.41845	2.05226	-0.593977	-1.22778	0.633807
ENSG00000089060.12	ENSG00000089060	SLC8B1	0.823879	-0.416237	-0.0566117	1.24012	0.88049	0.359625
ENSG00000075234.17	ENSG00000075234	TTC38	0.823797	-0.29034	0.555498	1.11414	0.2683	0.845838
ENSG00000004799.8	ENSG00000004799	PDK4	0.822639	-0.110229	0.220707	0.932868	0.601932	0.330935
ENSG00000065054.14	ENSG00000065054	NHERF2	0.822129	0.0483272	0.832218	0.773801	-0.0100899	0.783891
ENSG00000262185.3	ENSG00000262185	LINC02861	0.82151	0.0479709	1.40877	0.773539	-0.587258	1.3608
ENSG00000137449.17	ENSG00000137449	CPEB2	0.821364	0.769842	1.0377	0.0515221	-0.216336	0.267858
ENSG00000196569.13	ENSG00000196569	LAMA2	0.82112	0.393166	0.995312	0.427953	-0.174193	0.602146
ENSG00000153029.16	ENSG00000153029	MR1	0.819821	-1.07956	-0.579965	1.89938	1.39979	0.499591
ENSG00000102226.10	ENSG00000102226	USP11	0.819214	0.292758	0.785446	0.526456	0.0337689	0.492687
ENSG00000005810.19	ENSG00000005810	MYCBP2	0.818519	0.661411	1.59496	0.157108	-0.776438	0.933546
ENSG00000213073.5	ENSG00000213073	CHP1P2	0.818116	0.0435235	0.934838	0.774592	-0.116723	0.891315
ENSG00000273301.1	ENSG00000273301	NA	0.817724	1.17877	2.14779	-0.361051	-1.33007	0.969017
ENSG00000272568.6	ENSG00000272568	CPVL-AS2	0.817661	0.375236	0.56419	0.442425	0.25347	0.188955
ENSG00000183726.11	ENSG00000183726	TMEM50A	0.817287	-0.382158	0.345216	1.19944	0.472071	0.727374
ENSG00000128203.7	ENSG00000128203	ASPHD2	0.817182	0.372695	1.68604	0.444487	-0.868857	1.31334
ENSG00000175302.5	ENSG00000175302	ANKRD30BP1	0.816751	0.900342	1.25065	-0.0835913	-0.433903	0.350312
ENSG00000200469.1	ENSG00000200469	RNU6-112P	0.816444	0.0334713	0.741092	0.782972	0.0753515	0.707621
ENSG00000240184.7	ENSG00000240184	PCDHGC3	0.816412	-1.03628	-1.00494	1.85269	1.82135	0.0313413
ENSG00000267534.4	ENSG00000267534	S1PR2	0.81613	0.304732	1.14168	0.511398	-0.325545	0.836943
ENSG00000273628.1	ENSG00000273628		0.815575	0.0232922	0.609013	0.792282	0.206562	0.58572
ENSG00000107816.17	ENSG00000107816	LZTS2	0.815544	-0.487926	0.291662	1.30347	0.523882	0.779588
ENSG00000255277.3	ENSG00000255277	ABCC6P2	0.815097	-0.824651	-0.124196	1.63975	0.939293	0.700455
ENSG00000088367.23	ENSG00000088367	EPB41L1	0.814962	0.735486	1.91588	0.0794761	-1.10092	1.1804
ENSG00000259977.1	ENSG00000259977		0.814864	-0.764945	-0.340346	1.57981	1.15521	0.424599
ENSG00000185339.9	ENSG00000185339	TCN2	0.813179	-0.841331	0.188202	1.65451	0.624977	1.02953
ENSG00000248693.1	ENSG00000248693	LINC02100	0.813121	-0.300991	1.12181	1.11411	-0.308687	1.4228
ENSG00000150625.16	ENSG00000150625	GPM6A	0.812632	-0.0315884	0.596746	0.844221	0.215886	0.628335
ENSG00000106415.13	ENSG00000106415	GLCCI1	0.812399	-0.559904	0.0355404	1.3723	0.776859	0.595444
ENSG00000225855.7	ENSG00000225855	RUSC1-AS1	0.811277	-0.853072	0.65002	1.66435	0.161257	1.50309
ENSG00000163697.17	ENSG00000163697	APBB2	0.810741	0.716417	1.71299	0.0943242	-0.902245	0.996569
ENSG00000138433.16	ENSG00000138433	CIR1	0.810432	0.324735	0.65896	0.485697	0.151472	0.334225
ENSG00000243302.3	ENSG00000243302		0.810219	0.0973961	1.56509	0.712823	-0.754874	1.4677
ENSG00000237807.4	ENSG00000237807	LINC02984	0.809605	-0.600426	-0.421378	1.41003	1.23098	0.179048
ENSG00000273703.2	ENSG00000273703	H2BC14	0.808773	-0.207525	0.391146	1.0163	0.417627	0.598671
ENSG00000141682.12	ENSG00000141682	PMAIP1	0.808319	0.864249	1.6215	-0.0559307	-0.813185	0.757255
ENSG00000254702.1	ENSG00000254702		0.808126	0.650032	-0.0652837	0.158094	0.87341	-0.715316
ENSG00000106571.15	ENSG00000106571	GLI3	0.80775	0.617854	1.3309	0.189897	-0.523146	0.713043
ENSG00000159231.6	ENSG00000159231	CBR3	0.806841	-0.794421	0.164033	1.60126	0.642808	0.958454
ENSG00000156232.7	ENSG00000156232	WHAMM	0.806419	0.22312	1.27361	0.583299	-0.467187	1.05049
ENSG00000232260.2	ENSG00000232260	BTF3L4P1	0.806313	-0.169086	0.738629	0.975399	0.0676842	0.907715
ENSG00000114698.15	ENSG00000114698	PLSCR4	0.805255	-0.800658	0.0695434	1.60591	0.735712	0.870202
ENSG00000181523.13	ENSG00000181523	SGSH	0.803941	0.0420858	0.492566	0.761855	0.311375	0.45048
ENSG00000136643.12	ENSG00000136643	RPS6KC1	0.803288	-0.531105	0.102762	1.33439	0.700526	0.633867
ENSG00000102804.15	ENSG00000102804	TSC22D1	0.80313	0.574541	1.00602	0.228589	-0.202887	0.431476
ENSG00000229083.1	ENSG00000229083	PSMA6P2	0.802588	0.267061	-0.29967	0.535527	1.10226	-0.566731
ENSG00000166046.11	ENSG00000166046	TCP11L2	0.802403	0.119272	0.722572	0.683132	0.0798316	0.6033
ENSG00000256879.1	ENSG00000256879	PDE3A-AS1	0.801535	0.793793	0.842643	0.00774166	-0.0411089	0.0488505
ENSG00000121281.13	ENSG00000121281	ADCY7	0.801494	-0.164509	0.582633	0.966003	0.218861	0.747142
ENSG00000253159.3	ENSG00000253159	PCDHGA12	0.80059	-0.812529	-0.979358	1.61312	1.77995	-0.166829
ENSG00000169715.15	ENSG00000169715	MT1E	0.800317	-0.293112	0.395284	1.09343	0.405033	0.688396
ENSG00000030110.13	ENSG00000030110	BAK1	0.799881	0.726575	1.11273	0.0733055	-0.312847	0.386153
ENSG00000082497.12	ENSG00000082497	SERTAD4	0.799294	-0.130206	0.278321	0.9295	0.520973	0.408527
ENSG00000283799.1	ENSG00000283799	MIR1182	0.797567	0.525435	1.09741	0.272132	-0.299838	0.57197
ENSG00000149932.17	ENSG00000149932	TMEM219	0.797442	-0.683251	-0.137878	1.48069	0.935321	0.545373
ENSG00000233859.2	ENSG00000233859	ADH5P4	0.795432	-0.571778	-0.635875	1.36721	1.43131	-0.0640968
ENSG00000244649.5	ENSG00000244649	LINC02086	0.795251	-0.645317	0.85401	1.44057	-0.0587586	1.49933
ENSG00000242729.1	ENSG00000242729		0.793898	-0.294638	1.17803	1.08854	-0.384132	1.47267
ENSG00000285082.2	ENSG00000285082		0.793582	-0.556749	0.0344325	1.35033	0.75915	0.591182
ENSG00000158773.14	ENSG00000158773	USF1	0.792694	0.0253825	0.604689	0.767312	0.188005	0.579306
ENSG00000138798.13	ENSG00000138798	EGF	0.792381	-0.569167	-0.323127	1.36155	1.11551	0.24604
ENSG00000001617.12	ENSG00000001617	SEMA3F	0.791877	-0.588162	0.0474325	1.38004	0.744444	0.635595
ENSG00000288098.1	ENSG00000288098		0.790976	0.430267	0.473164	0.36071	0.317812	0.0428976
ENSG00000197935.7	ENSG00000197935	ZNF311	0.7906	0.661526	1.90224	0.129074	-1.11164	1.24071
ENSG00000196814.15	ENSG00000196814	MVB12B	0.790533	-0.761491	1.41189	1.55202	-0.621358	2.17338
ENSG00000153064.12	ENSG00000153064	BANK1	0.788029	-0.0456685	0.582278	0.833697	0.205751	0.627946
ENSG00000165997.5	ENSG00000165997	ARL5B	0.787592	0.82404	1.21472	-0.0364481	-0.427131	0.390683
ENSG00000262576.3	ENSG00000262576	PCDHGA4	0.786834	-0.671417	-1.00021	1.45825	1.78705	-0.328797
ENSG00000179277.9	ENSG00000179277	MEIS3P1	0.784495	1.02799	1.11001	-0.243496	-0.325518	0.082022
ENSG00000105550.10	ENSG00000105550	FGF21	0.784272	2.65005	2.52229	-1.86578	-1.73801	-0.127765
ENSG00000244682.7	ENSG00000244682	FCGR2C	0.784043	-0.360729	-0.921992	1.14477	1.70604	-0.561263
ENSG00000163739.5	ENSG00000163739	CXCL1	0.783608	0.922458	2.5793	-0.13885	-1.7957	1.65685
ENSG00000164694.17	ENSG00000164694	FNDC1	0.783286	0.128575	0.578455	0.654711	0.204831	0.44988
ENSG00000119915.5	ENSG00000119915	ELOVL3	0.783177	-0.971039	1.14063	1.75422	-0.357449	2.11166
ENSG00000259404.5	ENSG00000259404	EFL1P1	0.783017	0.41545	0.644806	0.367568	0.138212	0.229356
ENSG00000243829.1	ENSG00000243829		0.782098	0.296988	-0.0434609	0.48511	0.825558	-0.340449
ENSG00000129514.8	ENSG00000129514	FOXA1	0.780941	0.150681	0.994919	0.63026	-0.213978	0.844237
ENSG00000146872.19	ENSG00000146872	TLK2	0.780467	-0.159734	0.533781	0.940201	0.246686	0.693515
ENSG00000111266.9	ENSG00000111266	DUSP16	0.779435	0.361739	1.12963	0.417696	-0.350191	0.767888
ENSG00000137393.10	ENSG00000137393	RNF144B	0.779046	0.63066	0.980969	0.148386	-0.201923	0.350309
ENSG00000270906.1	ENSG00000270906	MTND4P35	0.779023	0.814907	0.399597	-0.0358842	0.379426	-0.41531
ENSG00000106346.11	ENSG00000106346	USP42	0.778483	0.360341	1.1704	0.418142	-0.391914	0.810056
ENSG00000130707.18	ENSG00000130707	ASS1	0.778272	2.68003	3.52306	-1.90175	-2.74479	0.843034
ENSG00000111252.11	ENSG00000111252	SH2B3	0.778252	1.10953	1.80261	-0.331277	-1.02436	0.693083
ENSG00000071203.9	ENSG00000071203	MS4A12	0.778023	0.0265119	0.934895	0.751511	-0.156872	0.908383
ENSG00000285665.1	ENSG00000285665	TOP1P1	0.777926	1.24518	1.0406	-0.467255	-0.26267	-0.204585
ENSG00000277453.1	ENSG00000277453		0.777629	-0.196086	0.16692	0.973715	0.610709	0.363006
ENSG00000125378.16	ENSG00000125378	BMP4	0.777267	-0.211125	0.368962	0.988392	0.408305	0.580087
ENSG00000253616.5	ENSG00000253616	CHILL1	0.777233	1.0217	1.39387	-0.244472	-0.616639	0.372167
ENSG00000253910.3	ENSG00000253910	PCDHGB2	0.776844	-0.812231	-0.819464	1.58907	1.59631	-0.00723355
ENSG00000214650.3	ENSG00000214650		0.775866	0.272688	0.240043	0.503178	0.535823	-0.0326451
ENSG00000278774.1	ENSG00000278774		0.775714	0.424693	0.811417	0.351021	-0.0357023	0.386723
ENSG00000172831.14	ENSG00000172831	CES2	0.775228	0.459698	1.27229	0.31553	-0.497063	0.812592
ENSG00000170385.10	ENSG00000170385	SLC30A1	0.773283	0.0607198	0.687015	0.712564	0.0862681	0.626295
ENSG00000108242.13	ENSG00000108242	CYP2C18	0.773272	1.06137	0.9194	-0.288097	-0.146128	-0.141969
ENSG00000150687.12	ENSG00000150687	PRSS23	0.772698	-0.0748326	0.49102	0.847531	0.281678	0.565852
ENSG00000213771.3	ENSG00000213771	KRT8P37	0.772433	0.315654	0.544307	0.456779	0.228126	0.228653
ENSG00000237042.1	ENSG00000237042	MICG	0.772094	0	0.972735	0.781566	-0.200641	0.982208
ENSG00000136715.19	ENSG00000136715	SAP130	0.771305	-0.1015	0.502978	0.872805	0.268327	0.604478
ENSG00000261796.1	ENSG00000261796	ISY1-RAB43	0.770884	0.0101856	0.378617	0.760698	0.392267	0.368431
ENSG00000161091.14	ENSG00000161091	MFSD12	0.770719	0.473457	1.30202	0.297262	-0.531298	0.828561
ENSG00000261934.3	ENSG00000261934	PCDHGA9	0.769075	-0.868843	-0.9492	1.63792	1.71827	-0.0803562
ENSG00000227765.4	ENSG00000227765	MYL12BP2	0.768733	0.234875	0.434805	0.533858	0.333928	0.199929
ENSG00000120279.6	ENSG00000120279	MYCT1	0.768192	0.593523	1.75886	0.174669	-0.990665	1.16533
ENSG00000180988.3	ENSG00000180988	OR52N2	0.766096	-0.263127	-0.366542	1.02922	1.13264	-0.103415
ENSG00000104689.10	ENSG00000104689	TNFRSF10A	0.765142	1.01398	1.74065	-0.24884	-0.975511	0.726672
ENSG00000124177.16	ENSG00000124177	CHD6	0.764674	-0.0791336	0.479147	0.843808	0.285527	0.558281
ENSG00000166323.13	ENSG00000166323	C11orf65	0.763579	0.0999735	0.0522636	0.663605	0.711315	-0.0477099
ENSG00000145147.20	ENSG00000145147	SLIT2	0.763415	1.50611	2.37495	-0.7427	-1.61153	0.868833
ENSG00000260447.1	ENSG00000260447		0.7633	0.440741	1.44102	0.322559	-0.677723	1.00028
ENSG00000182704.8	ENSG00000182704	TSKU	0.763132	0.00687415	0.669897	0.756257	0.0932344	0.663023
ENSG00000181722.17	ENSG00000181722	ZBTB20	0.762873	0.34259	0.633155	0.420283	0.129718	0.290564
ENSG00000184227.8	ENSG00000184227	ACOT1	0.761926	-0.0909294	0.588571	0.852856	0.173355	0.679501
ENSG00000189114.8	ENSG00000189114	BLOC1S3	0.76095	1.12618	1.53655	-0.365226	-0.775599	0.410373
ENSG00000214050.8	ENSG00000214050	FBXO16	0.759998	0.174205	0.132354	0.585793	0.627644	-0.0418506
ENSG00000254245.3	ENSG00000254245	PCDHGA3	0.759761	-0.807628	-1.164	1.56739	1.92376	-0.356368
ENSG00000167074.15	ENSG00000167074	TEF	0.758964	-0.547995	-0.039057	1.30696	0.798021	0.508938
ENSG00000199266.1	ENSG00000199266	SNORA60	0.758828	0.262889	-0.0779174	0.495939	0.836745	-0.340807
ENSG00000168685.15	ENSG00000168685	IL7R	0.75857	-0.63117	0.506966	1.38974	0.251604	1.13814
ENSG00000284503.1	ENSG00000284503	MIR3652	0.758288	-0.0525155	-0.288059	0.810803	1.04635	-0.235544
ENSG00000081923.15	ENSG00000081923	ATP8B1	0.758116	-0.409979	-0.0914471	1.1681	0.849563	0.318532
ENSG00000100299.18	ENSG00000100299	ARSA	0.757027	-0.0936513	0.474555	0.850678	0.282472	0.568206
ENSG00000273445.1	ENSG00000273445		0.756587	-0.0821415	0.134893	0.838729	0.621694	0.217035
ENSG00000254221.3	ENSG00000254221	PCDHGB1	0.756557	-0.605597	-1.11786	1.36215	1.87442	-0.512268
ENSG00000257179.1	ENSG00000257179	HMGN2P6	0.755693	0.368411	0.366524	0.387281	0.389169	-0.0018876
ENSG00000185650.10	ENSG00000185650	ZFP36L1	0.755627	1.59792	2.18701	-0.842295	-1.43139	0.58909
ENSG00000240764.4	ENSG00000240764	PCDHGC5	0.754481	-0.868777	-0.96812	1.62326	1.7226	-0.0993426
ENSG00000169992.10	ENSG00000169992	NLGN2	0.753928	-0.970836	-0.518148	1.72476	1.27208	0.452688
ENSG00000287847.1	ENSG00000287847		0.753427	-0.345342	-0.136408	1.09877	0.889835	0.208934
ENSG00000176697.20	ENSG00000176697	BDNF	0.752787	1.74612	2.43748	-0.993335	-1.68469	0.691359
ENSG00000177839.7	ENSG00000177839	PCDHB9	0.751963	-0.792141	0.460278	1.5441	0.291686	1.25242
ENSG00000250714.3	ENSG00000250714		0.751387	0.719061	1.28225	0.032326	-0.530859	0.563185
ENSG00000170379.21	ENSG00000170379	TCAF2	0.75108	-1.00367	-0.141176	1.75475	0.892256	0.862495
ENSG00000230191.1	ENSG00000230191	IFITM3P4	0.750642	0.254368	0.353461	0.496274	0.39718	0.0990932
ENSG00000267140.1	ENSG00000267140		0.750579	0.512384	0.754122	0.238195	-0.00354331	0.241739
ENSG00000235374.2	ENSG00000235374	SSR4P1	0.750441	0.418625	0.642604	0.331815	0.107837	0.223979
ENSG00000170545.17	ENSG00000170545	SMAGP	0.749863	0.44374	1.27433	0.306124	-0.524463	0.830587
ENSG00000067082.15	ENSG00000067082	KLF6	0.749364	0.360533	1.74974	0.388832	-1.00037	1.3892
ENSG00000174564.13	ENSG00000174564	IL20RB	0.748786	0.829976	1.36015	-0.0811901	-0.611368	0.530178
ENSG00000124257.7	ENSG00000124257	NEURL2	0.748566	1.29497	1.55071	-0.546408	-0.802139	0.255732
ENSG00000186825.6	ENSG00000186825	CDRT15P3	0.748242	-0.0240181	0.225314	0.77226	0.522928	0.249332
ENSG00000120055.7	ENSG00000120055	C10orf95	0.747598	1.12089	1.23536	-0.373295	-0.48776	0.114465
ENSG00000086061.16	ENSG00000086061	DNAJA1	0.747197	-1.25213	-0.51745	1.99932	1.26465	0.734675
ENSG00000079385.23	ENSG00000079385	CEACAM1	0.747069	-0.667697	1.53796	1.41477	-0.790891	2.20566
ENSG00000138834.14	ENSG00000138834	MAPK8IP3	0.746709	-0.277617	0.476322	1.02433	0.270387	0.753939
ENSG00000172971.7	ENSG00000172971	UNC93B3	0.745889	-0.356156	0.610827	1.10205	0.135063	0.966983
ENSG00000278139.1	ENSG00000278139	P3R3URF-PIK3R3	0.745597	-0.346764	-0.528905	1.09236	1.2745	-0.182142
ENSG00000137460.10	ENSG00000137460	FHDC1	0.745468	-0.118597	1.04039	0.864066	-0.294923	1.15899
ENSG00000207263.1	ENSG00000207263	SNORD116-16	0.74473	0.505604	0.674326	0.239126	0.0704045	0.168721
ENSG00000128567.17	ENSG00000128567	PODXL	0.743111	-0.0750735	0.365695	0.818184	0.377416	0.440769
ENSG00000113441.16	ENSG00000113441	LNPEP	0.742322	-0.0968563	0.546382	0.839179	0.19594	0.643238
ENSG00000127863.16	ENSG00000127863	TNFRSF19	0.742206	-0.389149	0.352109	1.13136	0.390097	0.741258
ENSG00000102699.6	ENSG00000102699	PARP4	0.742	-0.0295158	0.822876	0.771516	-0.0808759	0.852391
ENSG00000213930.12	ENSG00000213930	GALT	0.740967	-0.414119	0.409982	1.15509	0.330985	0.824101
ENSG00000108375.13	ENSG00000108375	RNF43	0.740863	-0.428942	0.985344	1.16981	-0.244481	1.41429
ENSG00000163545.11	ENSG00000163545	NUAK2	0.740466	0.946854	2.86504	-0.206388	-2.12457	1.91819
ENSG00000238531.1	ENSG00000238531	SNORD105B	0.740091	0.317209	-0.0540384	0.422881	0.794129	-0.371248
ENSG00000163293.12	ENSG00000163293	NIPAL1	0.740047	0.600817	1.8557	0.13923	-1.11566	1.25489
ENSG00000197448.14	ENSG00000197448	GSTK1	0.738681	-0.259212	0.111856	0.997894	0.626826	0.371068
ENSG00000101439.9	ENSG00000101439	CST3	0.738489	0.00626074	0.53218	0.732229	0.206309	0.525919
ENSG00000185686.18	ENSG00000185686	PRAME	0.737954	-1.58908	-1.37656	2.32704	2.11452	0.212519
ENSG00000184545.11	ENSG00000184545	DUSP8	0.737538	1.48682	2.08911	-0.749286	-1.35157	0.602287
ENSG00000124508.17	ENSG00000124508	BTN2A2	0.737288	-1.57065	-0.786327	2.30794	1.52361	0.784328
ENSG00000164442.10	ENSG00000164442	CITED2	0.737125	0.96947	1.44011	-0.232345	-0.702982	0.470637
ENSG00000280620.1	ENSG00000280620	SCAANT1	0.737106	0.451684	1.05557	0.285421	-0.318467	0.603888
ENSG00000233870.1	ENSG00000233870		0.736015	-0.396046	0.546967	1.13206	0.189047	0.943013
ENSG00000238754.1	ENSG00000238754	SCARNA18B	0.735995	0.57675	0.374142	0.159245	0.361853	-0.202608
ENSG00000166825.15	ENSG00000166825	ANPEP	0.734591	0.476225	0.63486	0.258365	0.0997312	0.158634
ENSG00000271079.1	ENSG00000271079	CTAGE15	0.734555	0.195797	0.135537	0.538758	0.599017	-0.0602598
ENSG00000234737.1	ENSG00000234737	KRT18P15	0.734498	0.503506	0.734568	0.230992	-7.03257e-05	0.231062
ENSG00000239704.11	ENSG00000239704	CDRT4	0.734485	-0.236546	0.166574	0.971031	0.567911	0.40312
ENSG00000152749.8	ENSG00000152749	GPR180	0.734373	-0.538367	0.318303	1.27274	0.41607	0.85667
ENSG00000205559.5	ENSG00000205559	CHKB-DT	0.734092	-0.0688702	0.676438	0.802962	0.0576535	0.745308
ENSG00000117266.16	ENSG00000117266	CDK18	0.734072	-2.14802	-1.08996	2.88209	1.82404	1.05806
ENSG00000176024.18	ENSG00000176024	ZNF613	0.733737	0.251089	0.514889	0.482647	0.218848	0.2638
ENSG00000118515.12	ENSG00000118515	SGK1	0.733432	1.15515	1.48308	-0.421716	-0.749643	0.327927
ENSG00000230154.1	ENSG00000230154	AIDAP1	0.733164	-0.153101	-0.281513	0.886266	1.01468	-0.128412
ENSG00000085449.15	ENSG00000085449	WDFY1	0.733032	-0.3257	0.353266	1.05873	0.379766	0.678966
ENSG00000204388.7	ENSG00000204388	HSPA1B	0.732811	-1.81231	-1.74805	2.54512	2.48086	0.0642552
ENSG00000243243.5	ENSG00000243243		0.732446	-0.0952282	-0.0925162	0.827675	0.824963	0.00271208
ENSG00000256340.8	ENSG00000256340	ABCC6P1	0.732314	-0.569449	-0.0591778	1.30176	0.791492	0.510271
ENSG00000176532.4	ENSG00000176532	PRR15	0.731938	-0.12383	0.518631	0.855768	0.213307	0.642461
ENSG00000223646.2	ENSG00000223646	LINC03076	0.731537	-1.37342	-0.978846	2.10496	1.71038	0.394577
ENSG00000236562.4	ENSG00000236562	IFITM3P1	0.730901	-0.453177	0.240515	1.18408	0.490385	0.693693
ENSG00000256982.2	ENSG00000256982		0.730022	0.356585	-0.23658	0.373438	0.966602	-0.593164
ENSG00000271676.1	ENSG00000271676		0.729969	0.601717	0.532876	0.128251	0.197093	-0.0688414
ENSG00000170175.11	ENSG00000170175	CHRNB1	0.729533	-0.884586	0.828236	1.61412	-0.0987024	1.71282
ENSG00000287446.1	ENSG00000287446	NA	0.729268	0.908093	0.55805	-0.178826	0.171217	-0.350043
ENSG00000284154.1	ENSG00000284154	MIR3605	0.729242	1.17298	0.918879	-0.443738	-0.189636	-0.254101
ENSG00000136826.15	ENSG00000136826	KLF4	0.728816	1.92289	2.2155	-1.19407	-1.48668	0.292615
ENSG00000154642.11	ENSG00000154642	C21orf91	0.728336	-0.0107116	0.533042	0.739048	0.195294	0.543754
ENSG00000010704.19	ENSG00000010704	HFE	0.727498	-1.19716	-0.58619	1.92466	1.31369	0.610972
ENSG00000260571.1	ENSG00000260571	BNIP3P5	0.726719	-0.374903	-0.205635	1.10162	0.932353	0.169268
ENSG00000139515.6	ENSG00000139515	PDX1	0.725928	0.299606	0.114683	0.426322	0.611245	-0.184923
ENSG00000254122.3	ENSG00000254122	PCDHGB7	0.725483	-0.88287	-1.14909	1.60835	1.87457	-0.266219
ENSG00000283228.1	ENSG00000283228		0.725292	-0.443321	0.265992	1.16861	0.4593	0.709312
ENSG00000133818.14	ENSG00000133818	RRAS2	0.725118	0.291216	0.719729	0.433902	0.00538868	0.428513
ENSG00000124813.23	ENSG00000124813	RUNX2	0.724379	1.86585	2.52117	-1.14147	-1.79679	0.655324
ENSG00000250508.1	ENSG00000250508	LINC02701	0.724299	-0.608227	0.17708	1.33253	0.547219	0.785307
ENSG00000050327.15	ENSG00000050327	ARHGEF5	0.723247	-0.287696	0.299909	1.01094	0.423338	0.587606
ENSG00000077935.17	ENSG00000077935	SMC1B	0.723071	1.27438	1.80142	-0.551307	-1.07835	0.527044
ENSG00000163568.15	ENSG00000163568	AIM2	0.722088	0.0841314	1.30423	0.637956	-0.582143	1.2201
ENSG00000284114.1	ENSG00000284114	MIR6800	0.720445	-0.0940793	0.728042	0.814524	-0.00759702	0.822121
ENSG00000168297.16	ENSG00000168297	PXK	0.720336	1.33441	1.83953	-0.614078	-1.1192	0.505119
ENSG00000155849.16	ENSG00000155849	ELMO1	0.719537	-0.577188	0.249529	1.29672	0.470008	0.826717
ENSG00000171658.8	ENSG00000171658	NMRAL2P	0.719189	0.0761932	0.291294	0.642996	0.427895	0.215101
ENSG00000231903.1	ENSG00000231903		0.7182	0.30596	0.201337	0.41224	0.516863	-0.104623
ENSG00000230695.1	ENSG00000230695	FN1-DT	0.717847	0.528016	0.616107	0.189831	0.10174	0.0880911
ENSG00000206948.1	ENSG00000206948	SNORA36A	0.717666	1.04853	1.17346	-0.330861	-0.455792	0.124931
ENSG00000146242.9	ENSG00000146242	TPBG	0.717636	0.558565	1.17583	0.159071	-0.458197	0.617268
ENSG00000177738.4	ENSG00000177738	ANXA2R-OT1	0.717442	0.0421284	0.580049	0.675314	0.137394	0.53792
ENSG00000151014.6	ENSG00000151014	NOCT	0.716383	0.547713	1.13351	0.168671	-0.41713	0.585801
ENSG00000173221.14	ENSG00000173221	GLRX	0.716185	-1.6062	-0.6968	2.32238	1.41299	0.909398
ENSG00000202137.1	ENSG00000202137		0.716007	0.187631	0.419939	0.528376	0.296068	0.232308
ENSG00000089692.9	ENSG00000089692	LAG3	0.715796	0.380729	0.971645	0.335068	-0.255849	0.590916
ENSG00000198868.3	ENSG00000198868	MTND4LP30	0.715786	0.0727189	0.170623	0.643067	0.545163	0.0979039
ENSG00000271009.3	ENSG00000271009		0.715583	0.578383	0.479743	0.137201	0.23584	-0.0986397
ENSG00000147144.13	ENSG00000147144	CCDC120	0.714093	-0.061903	0.357546	0.775996	0.356547	0.419449
ENSG00000033178.13	ENSG00000033178	UBA6	0.714088	-0.562669	0.248897	1.27676	0.465191	0.811566
ENSG00000232186.1	ENSG00000232186	TERF1P7	0.714013	0.322191	-0.431602	0.391822	1.14562	-0.753793
ENSG00000123610.5	ENSG00000123610	TNFAIP6	0.71379	-0.0461899	0.672809	0.75998	0.0409808	0.718999
ENSG00000235805.1	ENSG00000235805	SOCS5P3	0.713603	0.81873	0.509884	-0.105127	0.203719	-0.308846
ENSG00000108821.14	ENSG00000108821	COL1A1	0.713456	-0.131435	0.139594	0.844891	0.573862	0.271029
ENSG00000149289.11	ENSG00000149289	ZC3H12C	0.713398	1.10772	1.63515	-0.394325	-0.921752	0.527427
ENSG00000260572.1	ENSG00000260572	PPM1L-DT	0.712551	2.21454	2.26801	-1.50199	-1.55546	0.0534748
ENSG00000184384.14	ENSG00000184384	MAML2	0.712381	-0.33923	0.181608	1.05161	0.530773	0.520838
ENSG00000261211.1	ENSG00000261211		0.712134	-0.100211	0.0402796	0.812345	0.671855	0.140491
ENSG00000111859.17	ENSG00000111859	NEDD9	0.712	1.56945	2.54533	-0.857451	-1.83333	0.975879
ENSG00000120526.12	ENSG00000120526	NUDCD1	0.711878	0.0295029	0.912809	0.682376	-0.200931	0.883307
ENSG00000222440.1	ENSG00000222440	RNU2-26P	0.711086	-0.492117	0.219876	1.2032	0.491209	0.711993
ENSG00000156671.15	ENSG00000156671	SAMD8	0.709383	0.103537	0.451509	0.605846	0.257874	0.347972
ENSG00000182463.16	ENSG00000182463	TSHZ2	0.709307	-0.427854	0.342123	1.13716	0.367183	0.769977
ENSG00000280466.1	ENSG00000280466	SCARNA4	0.709202	0.403731	0.282204	0.305471	0.426998	-0.121526
ENSG00000281394.1	ENSG00000281394	SCARNA4	0.709202	0.403731	0.282204	0.305471	0.426998	-0.121526
ENSG00000276547.2	ENSG00000276547	PCDHGB5	0.709163	-0.825373	-1.0576	1.53454	1.76676	-0.232227
ENSG00000145287.11	ENSG00000145287	PLAC8	0.709072	-0.445217	0.954756	1.15429	-0.245685	1.39997
ENSG00000270681.1	ENSG00000270681		0.708854	0.558222	1.08591	0.150632	-0.377052	0.527684
ENSG00000205358.4	ENSG00000205358	MT1H	0.708505	0.217491	0.442281	0.491014	0.266223	0.22479
ENSG00000159905.15	ENSG00000159905	ZNF221	0.707691	0.616124	0.791312	0.0915673	-0.0836204	0.175188
ENSG00000162396.6	ENSG00000162396	PARS2	0.707536	0.831294	0.999144	-0.123758	-0.291609	0.16785
ENSG00000254413.8	ENSG00000254413	CHKB-CPT1B	0.707007	-0.29141	0.613422	0.998416	0.0935844	0.904832
ENSG00000136630.13	ENSG00000136630	HLX	0.706862	-0.335852	0.225373	1.04271	0.481489	0.561226
ENSG00000157551.19	ENSG00000157551	KCNJ15	0.705922	0.26367	1.56775	0.442252	-0.861826	1.30408
ENSG00000277918.1	ENSG00000277918	RNVU1-28	0.705601	0.118967	0.0571453	0.586634	0.648455	-0.0618215
ENSG00000276584.1	ENSG00000276584	MIR6737	0.705518	0.140237	0.123354	0.565281	0.582164	-0.0168829
ENSG00000213816.3	ENSG00000213816	CNN2P4	0.70519	0.103252	0.240343	0.601938	0.464847	0.137091
ENSG00000164185.6	ENSG00000164185	ZNF474	0.704766	1.35088	1.66567	-0.646117	-0.960902	0.314785
ENSG00000189190.10	ENSG00000189190	ZNF600	0.704686	0.763987	1.36999	-0.0593004	-0.665309	0.606008
ENSG00000164713.10	ENSG00000164713	BRI3	0.70439	-0.0676061	0.456681	0.771996	0.247709	0.524287
ENSG00000204389.10	ENSG00000204389	HSPA1A	0.704041	-1.87756	-1.83462	2.58161	2.53866	0.0429453
ENSG00000096968.14	ENSG00000096968	JAK2	0.704033	-0.746573	-0.032044	1.45061	0.736077	0.714529
ENSG00000028137.19	ENSG00000028137	TNFRSF1B	0.70371	-0.179896	0.729891	0.883607	-0.0261803	0.909787
ENSG00000185033.14	ENSG00000185033	SEMA4B	0.702643	-1.44791	-1.65241	2.15055	2.35505	-0.204497
ENSG00000236882.8	ENSG00000236882	LINC01554	0.702113	0.0603025	-0.0796232	0.641811	0.781736	-0.139926
ENSG00000178965.14	ENSG00000178965	ERICH3	0.701881	-7.87811e-05	0.37262	0.70196	0.329261	0.372699
ENSG00000188786.10	ENSG00000188786	MTF1	0.701224	0.715232	1.19377	-0.0140079	-0.492542	0.478534
ENSG00000102908.22	ENSG00000102908	NFAT5	0.700928	0.820021	1.20866	-0.119093	-0.507729	0.388637
ENSG00000155324.10	ENSG00000155324	GRAMD2B	0.700813	-1.04887	-0.234342	1.74968	0.935155	0.814527
ENSG00000130940.15	ENSG00000130940	CASZ1	0.700693	0.0931659	1.26906	0.607528	-0.568366	1.17589
ENSG00000249026.2	ENSG00000249026	CTNNA1P1	0.699519	0.417014	0.924098	0.282505	-0.224579	0.507084
ENSG00000163635.20	ENSG00000163635	ATXN7	0.699252	0.556465	1.03053	0.142787	-0.331273	0.47406
ENSG00000136244.12	ENSG00000136244	IL6	0.699092	2.54821	4.37132	-1.84911	-3.67223	1.82312
ENSG00000183542.5	ENSG00000183542	KLRC4	0.69862	-0.040911	0.11321	0.739531	0.58541	0.154121
ENSG00000276384.1	ENSG00000276384		0.698128	0.287611	0.536093	0.410517	0.162035	0.248482
ENSG00000272148.1	ENSG00000272148		0.697777	0.440456	0.209463	0.257322	0.488314	-0.230992
ENSG00000115604.12	ENSG00000115604	IL18R1	0.697154	0.672408	1.90861	0.0247458	-1.21146	1.2362
ENSG00000238711.1	ENSG00000238711	RNY4P25	0.696948	0.207207	0.67142	0.489741	0.025528	0.464213
ENSG00000240770.5	ENSG00000240770	C21orf91-OT1	0.696225	-0.186349	0.551198	0.882574	0.145026	0.737547
ENSG00000198930.13	ENSG00000198930	CSAG1	0.696093	-0.246909	0.584921	0.943002	0.111172	0.83183
ENSG00000139865.16	ENSG00000139865	TTC6	0.695399	0.00636394	1.00613	0.689035	-0.310728	0.999763
ENSG00000233757.6	ENSG00000233757	ZNF892	0.69501	1.19852	1.23702	-0.503506	-0.542006	0.0385001
ENSG00000169118.18	ENSG00000169118	CSNK1G1	0.695008	0.313257	0.728834	0.381751	-0.0338262	0.415577
ENSG00000288064.1	ENSG00000288064		0.6944	0.528837	0.687484	0.165563	0.00691599	0.158647
ENSG00000166128.13	ENSG00000166128	RAB8B	0.694293	-0.440913	0.541859	1.13521	0.152434	0.982772
ENSG00000176994.11	ENSG00000176994	SMCR8	0.694216	1.03556	1.558	-0.341342	-0.863785	0.522444
ENSG00000009780.16	ENSG00000009780	FAM76A	0.69399	-0.224628	0.786549	0.918618	-0.0925586	1.01118
ENSG00000137413.16	ENSG00000137413	TAF8	0.693958	-0.242535	0.372678	0.936493	0.32128	0.615213
ENSG00000182742.6	ENSG00000182742	HOXB4	0.693474	-0.372091	-0.29452	1.06557	0.987994	0.0775714
ENSG00000229211.3	ENSG00000229211	KCTD9P6	0.692764	0.286364	0.455033	0.4064	0.237731	0.168669
ENSG00000286887.1	ENSG00000286887		0.69273	-0.54078	0.754088	1.23351	-0.0613576	1.29487
ENSG00000280179.1	ENSG00000280179		0.692493	0.240832	0.823273	0.451661	-0.13078	0.582442
ENSG00000221821.4	ENSG00000221821	C6orf226	0.691837	-0.158134	0.0586562	0.849971	0.633181	0.21679
ENSG00000254300.1	ENSG00000254300	LINC01111	0.691079	0.346201	0.203185	0.344879	0.487895	-0.143016
ENSG00000135535.17	ENSG00000135535	CD164	0.690165	-0.541714	0.0671449	1.23188	0.62302	0.608858
ENSG00000213493.3	ENSG00000213493	ACTN4P1	0.689831	0.120375	-0.0552982	0.569456	0.74513	-0.175673
ENSG00000137877.10	ENSG00000137877	SPTBN5	0.689642	-0.843575	0.823285	1.53322	-0.133643	1.66686
ENSG00000213516.10	ENSG00000213516	RBMXL1	0.689407	-0.346234	0.0929804	1.03564	0.596426	0.439214
ENSG00000260328.1	ENSG00000260328		0.68922	-0.0434528	-0.0766895	0.732673	0.76591	-0.0332367
ENSG00000242588.6	ENSG00000242588		0.688731	0.29551	1.42583	0.393222	-0.737102	1.13032
ENSG00000260259.1	ENSG00000260259	LINC02166	0.688143	0.458966	0.547708	0.229177	0.140435	0.0887421
ENSG00000062598.18	ENSG00000062598	ELMO2	0.687426	-0.409947	0.0883779	1.09737	0.599048	0.498325
ENSG00000105248.16	ENSG00000105248	YJU2	0.687111	0.848577	1.05519	-0.161466	-0.368083	0.206617
ENSG00000278396.1	ENSG00000278396		0.687017	0.955521	0.478529	-0.268504	0.208488	-0.476993
ENSG00000276596.1	ENSG00000276596		0.68498	0.381598	0.790244	0.303382	-0.105264	0.408646
ENSG00000174473.16	ENSG00000174473	GALNTL6	0.684832	-1.02672	-0.666868	1.71155	1.3517	0.359853
ENSG00000177508.12	ENSG00000177508	IRX3	0.684672	-0.0146636	0.546642	0.699336	0.13803	0.561306
ENSG00000104140.7	ENSG00000104140	RHOV	0.684629	-0.411425	-0.519429	1.09605	1.20406	-0.108005
ENSG00000185477.5	ENSG00000185477	GPRIN3	0.684621	-0.831048	-0.779075	1.51567	1.4637	0.0519721
ENSG00000267680.5	ENSG00000267680	ZNF224	0.684386	0.335039	1.08863	0.349348	-0.404245	0.753593
ENSG00000244131.2	ENSG00000244131	RPSAP51	0.684327	-0.10276	0.334428	0.787086	0.349899	0.437188
ENSG00000275307.1	ENSG00000275307		0.684245	0.552627	0.850532	0.131618	-0.166288	0.297906
ENSG00000206028.1	ENSG00000206028		0.683822	0.608864	0.496371	0.0749585	0.187451	-0.112493
ENSG00000115353.11	ENSG00000115353	TACR1	0.683628	-0.106304	0.577517	0.789932	0.106111	0.683821
ENSG00000106605.11	ENSG00000106605	BLVRA	0.683566	-0.632598	-0.0931114	1.31616	0.776677	0.539486
ENSG00000204959.4	ENSG00000204959	ARHGEF34P	0.683399	-0.310784	0.244363	0.994184	0.439037	0.555147
ENSG00000091844.8	ENSG00000091844	RGS17	0.682842	0.130428	1.38082	0.552415	-0.697973	1.25039
ENSG00000139318.8	ENSG00000139318	DUSP6	0.682792	1.93177	1.90696	-1.24898	-1.22417	-0.0248115
ENSG00000271602.1	ENSG00000271602	KRT8P49	0.682412	0.131691	-0.0407478	0.550721	0.72316	-0.172439
ENSG00000272360.1	ENSG00000272360		0.682003	0.12757	-0.125909	0.554433	0.807912	-0.253479
ENSG00000119280.17	ENSG00000119280	C1orf198	0.680903	0.180772	0.512152	0.500131	0.168751	0.331379
ENSG00000168671.10	ENSG00000168671	UGT3A2	0.68083	-0.809099	0.711434	1.48993	-0.0306043	1.52053
ENSG00000117461.15	ENSG00000117461	PIK3R3	0.680348	-0.215483	-0.497536	0.895832	1.17788	-0.282053
ENSG00000224977.1	ENSG00000224977	RC3H1-DT	0.679847	0.455056	0.8879	0.224791	-0.208053	0.432844
ENSG00000285565.1	ENSG00000285565	NA	0.679363	-0.700204	-0.50181	1.37957	1.18117	0.198393
ENSG00000274859.1	ENSG00000274859		0.679119	0.257531	0.759966	0.421588	-0.0808475	0.502435
ENSG00000248109.3	ENSG00000248109	MARCOL	0.678583	0.998632	1.49875	-0.320049	-0.820171	0.500122
ENSG00000011376.12	ENSG00000011376	LARS2	0.678534	0.502629	0.938664	0.175904	-0.26013	0.436035
ENSG00000107443.16	ENSG00000107443	CCNJ	0.678239	1.14297	1.59888	-0.464726	-0.920644	0.455919
ENSG00000184838.15	ENSG00000184838	PRR16	0.677632	0.943972	1.99516	-0.26634	-1.31753	1.05119
ENSG00000113583.8	ENSG00000113583	C5orf15	0.676817	-0.47249	-0.0836872	1.14931	0.760504	0.388803
ENSG00000003402.20	ENSG00000003402	CFLAR	0.676389	0.0391193	1.2043	0.63727	-0.52791	1.16518
ENSG00000230040.2	ENSG00000230040	LINC00364	0.676297	0.291139	1.05853	0.385158	-0.382228	0.767387
ENSG00000135047.16	ENSG00000135047	CTSL	0.676109	-0.697773	-0.328354	1.37388	1.00446	0.369419
ENSG00000276380.2	ENSG00000276380	UBE2NL	0.676092	0.274851	0.229831	0.401241	0.446261	-0.0450196
ENSG00000112182.15	ENSG00000112182	BACH2	0.675969	1.18096	2.0831	-0.504986	-1.40713	0.902144
ENSG00000114439.19	ENSG00000114439	BBX	0.675948	0.282434	0.626363	0.393514	0.049585	0.343929
ENSG00000262209.3	ENSG00000262209	PCDHGB3	0.675863	-0.691135	-1.014	1.367	1.68987	-0.322868
ENSG00000123843.13	ENSG00000123843	C4BPB	0.674811	-0.027817	0.873636	0.702628	-0.198825	0.901453
ENSG00000287001.1	ENSG00000287001		0.674777	1.1923	2.14868	-0.517527	-1.47391	0.956379
ENSG00000103241.7	ENSG00000103241	FOXF1	0.674696	-0.140706	1.3147	0.815402	-0.640006	1.45541
ENSG00000092871.17	ENSG00000092871	RFFL	0.674595	0.108218	0.734029	0.566377	-0.0594344	0.625811
ENSG00000144802.11	ENSG00000144802	NFKBIZ	0.674545	0.299131	0.957086	0.375414	-0.282541	0.657955
ENSG00000118473.23	ENSG00000118473	SGIP1	0.674257	-0.381348	0.0785323	1.0556	0.595724	0.45988
ENSG00000162980.17	ENSG00000162980	ARL5A	0.674203	-0.534236	0.141476	1.20844	0.532727	0.675713
ENSG00000243544.3	ENSG00000243544	RN7SL172P	0.673767	0.182462	0.472203	0.491305	0.201564	0.28974
ENSG00000243686.2	ENSG00000243686	RPLP1P11	0.673742	0.528346	0.624746	0.145396	0.0489955	0.0964001
ENSG00000283691.1	ENSG00000283691		0.673467	0.493377	0.366413	0.180091	0.307054	-0.126964
ENSG00000174899.12	ENSG00000174899	SLC66A1LP	0.673208	-0.825295	0.00130393	1.4985	0.671904	0.826599
ENSG00000280502.1	ENSG00000280502		0.673118	0.524962	0.366707	0.148156	0.306411	-0.158255
ENSG00000256683.7	ENSG00000256683	ZNF350	0.672526	0.997874	1.37431	-0.325348	-0.701783	0.376435
ENSG00000286596.1	ENSG00000286596		0.672453	0.882376	1.23583	-0.209924	-0.56338	0.353456
ENSG00000007944.15	ENSG00000007944	MYLIP	0.672056	0.905256	1.33511	-0.2332	-0.663057	0.429858
ENSG00000235916.1	ENSG00000235916	MRPS18CP7	0.671933	0.749762	0.497769	-0.0778287	0.174164	-0.251992
ENSG00000196535.17	ENSG00000196535	MYO18A	0.671926	-0.799678	-0.100362	1.4716	0.772288	0.699317
ENSG00000135605.13	ENSG00000135605	TEC	0.671632	-0.159818	0.139816	0.83145	0.531816	0.299635
ENSG00000145990.11	ENSG00000145990	GFOD1	0.671517	1.29171	1.6439	-0.620197	-0.972378	0.352181
ENSG00000203812.2	ENSG00000203812	NA	0.671204	0.354044	0.0884196	0.31716	0.582785	-0.265624
ENSG00000253103.2	ENSG00000253103	LINC01609	0.671058	1.25442	0.746431	-0.583358	-0.0753736	-0.507985
ENSG00000236152.1	ENSG00000236152	MRPS36P1	0.670948	0.646687	0.5302	0.0242606	0.140748	-0.116487
ENSG00000228143.2	ENSG00000228143		0.670699	0.746692	-0.111581	-0.0759934	0.78228	-0.858274
ENSG00000272196.2	ENSG00000272196	NA	0.670442	0.356045	0.0904225	0.314397	0.580019	-0.265622
ENSG00000223131.1	ENSG00000223131	RNA5SP304	0.670285	-0.720387	-0.442544	1.39067	1.11283	0.277843
ENSG00000288626.1	ENSG00000288626		0.670056	0.363251	0.11038	0.306805	0.559676	-0.252871
ENSG00000254012.1	ENSG00000254012	RPL10P8	0.669733	0.599447	0.425528	0.0702859	0.244205	-0.173919
ENSG00000112763.17	ENSG00000112763	BTN2A1	0.669552	-0.291548	0.681491	0.9611	-0.0119391	0.973039
ENSG00000179583.20	ENSG00000179583	CIITA	0.669465	-0.488475	0.566595	1.15794	0.10287	1.05507
ENSG00000139990.18	ENSG00000139990	DCAF5	0.668795	0.606698	0.932241	0.0620963	-0.263447	0.325543
ENSG00000259470.2	ENSG00000259470	KRT8P9	0.668574	0.167483	0.164169	0.501091	0.504405	-0.00331447
ENSG00000076924.12	ENSG00000076924	XAB2	0.668251	0.788706	0.971036	-0.120455	-0.302784	0.18233
ENSG00000068400.13	ENSG00000068400	GRIPAP1	0.668117	0.312167	1.01888	0.35595	-0.350762	0.706712
ENSG00000229195.1	ENSG00000229195		0.667812	-0.0560506	0.437553	0.723863	0.230259	0.493604
ENSG00000288012.1	ENSG00000288012		0.667638	0.355837	0.631701	0.311801	0.0359378	0.275863
ENSG00000199932.1	ENSG00000199932	RNU1-18P	0.667151	0.489449	-0.0505915	0.177702	0.717743	-0.540041
ENSG00000031081.11	ENSG00000031081	ARHGAP31	0.667056	-0.36774	0.18568	1.0348	0.481376	0.55342
ENSG00000166147.15	ENSG00000166147	FBN1	0.666593	0.469386	1.03593	0.197207	-0.369336	0.566543
ENSG00000112576.13	ENSG00000112576	CCND3	0.66632	-0.188497	0.453196	0.854818	0.213125	0.641693
ENSG00000154274.15	ENSG00000154274	C4orf19	0.666046	-0.105893	0.06456	0.77194	0.601486	0.170453
ENSG00000131899.11	ENSG00000131899	LLGL1	0.664077	-0.350276	0.126447	1.01435	0.53763	0.476723
ENSG00000150510.17	ENSG00000150510	FAM124A	0.663633	0.163632	0.496001	0.500001	0.167632	0.332369
ENSG00000163755.9	ENSG00000163755	HPS3	0.663478	-0.672798	-0.159153	1.33628	0.822631	0.513646
ENSG00000276855.1	ENSG00000276855		0.663335	0.790986	1.33448	-0.127651	-0.671146	0.543495
ENSG00000236360.2	ENSG00000236360	RRAS2P1	0.663195	0.281064	0.785479	0.382131	-0.122284	0.504415
ENSG00000244405.8	ENSG00000244405	ETV5	0.66249	3.03232	2.94164	-2.36983	-2.27915	-0.0906781
ENSG00000162542.14	ENSG00000162542	TMCO4	0.662152	0.331645	0.7974	0.330507	-0.135248	0.465755
ENSG00000163788.14	ENSG00000163788	SNRK	0.662016	0.180406	0.43302	0.48161	0.228996	0.252615
ENSG00000269845.1	ENSG00000269845	CCNYL6	0.661912	-0.399055	-0.0511973	1.06097	0.713109	0.347858
ENSG00000102871.16	ENSG00000102871	TRADD	0.661742	-0.85313	-0.26095	1.51487	0.922692	0.59218
ENSG00000171621.14	ENSG00000171621	SPSB1	0.661722	-0.562732	0.0919695	1.22445	0.569752	0.654701
ENSG00000251665.1	ENSG00000251665		0.661535	-0.272255	-0.56815	0.93379	1.22969	-0.295895
ENSG00000166532.16	ENSG00000166532	RIMKLB	0.661142	0.134351	0.970291	0.526791	-0.309149	0.83594
ENSG00000198286.10	ENSG00000198286	CARD11	0.660706	0.333953	0.543715	0.326753	0.116991	0.209762
ENSG00000254061.1	ENSG00000254061		0.660515	0.397261	-0.142854	0.263254	0.803369	-0.540115
ENSG00000137269.15	ENSG00000137269	LRRC1	0.660403	-0.226888	0.687005	0.887291	-0.0266014	0.913893
ENSG00000283528.2	ENSG00000283528	TCAF2C	0.660353	-0.432677	0.246508	1.09303	0.413845	0.679185
ENSG00000196975.16	ENSG00000196975	ANXA4	0.659839	-0.465714	0.105394	1.12555	0.554445	0.571108
ENSG00000265967.1	ENSG00000265967		0.658947	0.465516	0.502166	0.193432	0.156781	0.0366507
ENSG00000074966.11	ENSG00000074966	TXK	0.658855	0.366072	0.938461	0.292784	-0.279606	0.57239
ENSG00000265574.1	ENSG00000265574	WDR45BP1	0.658002	1.21725	0.854152	-0.559249	-0.19615	-0.363099
ENSG00000118503.15	ENSG00000118503	TNFAIP3	0.65738	2.82562	3.75373	-2.16824	-3.09635	0.92811
ENSG00000072201.14	ENSG00000072201	LNX1	0.65666	-0.698943	0.0470734	1.3556	0.609587	0.746016
ENSG00000163814.8	ENSG00000163814	CDCP1	0.656548	1.44702	2.06629	-0.790473	-1.40974	0.619267
ENSG00000082014.17	ENSG00000082014	SMARCD3	0.656179	-0.0669375	0.491283	0.723116	0.164896	0.55822
ENSG00000270532.1	ENSG00000270532	PEBP1P2	0.656166	0.357442	-0.327002	0.298725	0.983169	-0.684444
ENSG00000275342.5	ENSG00000275342	PRAG1	0.656089	1.56195	1.61616	-0.905862	-0.960072	0.05421
ENSG00000127311.10	ENSG00000127311	HELB	0.655647	0.25286	0.478822	0.402787	0.176824	0.225963
ENSG00000232202.1	ENSG00000232202	CHORDC1P1	0.655346	0.378879	0.229157	0.276468	0.42619	-0.149722
ENSG00000242814.2	ENSG00000242814		0.653752	0.398105	0.691391	0.255647	-0.0376387	0.293286
ENSG00000253485.3	ENSG00000253485	PCDHGA5	0.653276	-0.790798	-0.991192	1.44407	1.64447	-0.200394
ENSG00000234754.2	ENSG00000234754	LINC02817	0.653215	-0.322176	0.129122	0.975391	0.524092	0.451299
ENSG00000254703.2	ENSG00000254703	SENCR	0.652869	0.47149	1.85759	0.181379	-1.20472	1.3861
ENSG00000282950.1	ENSG00000282950		0.652635	0.224842	0.386168	0.427793	0.266467	0.161326
ENSG00000279118.1	ENSG00000279118		0.652534	-0.861765	0.522075	1.5143	0.130459	1.38384
ENSG00000155313.16	ENSG00000155313	USP25	0.652188	0.253704	0.963087	0.398484	-0.310898	0.709383
ENSG00000231369.1	ENSG00000231369	RPL15P22	0.651396	1.15163	1.05385	-0.500233	-0.402452	-0.0977811
ENSG00000284251.1	ENSG00000284251	MIR711	0.651322	0.565035	0.758689	0.0862864	-0.107367	0.193654
ENSG00000277903.1	ENSG00000277903		0.650791	0.328643	0.667151	0.322149	-0.01636	0.338509
ENSG00000280828.1	ENSG00000280828		0.650719	0.255218	1.36018	0.395501	-0.709462	1.10496
ENSG00000089737.17	ENSG00000089737	DDX24	0.650612	0.301231	0.816978	0.349382	-0.166366	0.515747
ENSG00000183111.12	ENSG00000183111	ARHGEF37	0.650444	-0.0227613	0.0871709	0.673205	0.563273	0.109932
ENSG00000241106.8	ENSG00000241106	HLA-DOB	0.650423	0.118336	0.516226	0.532087	0.134197	0.39789
ENSG00000128016.7	ENSG00000128016	ZFP36	0.650309	0.468645	1.08872	0.181664	-0.438413	0.620077
ENSG00000104324.16	ENSG00000104324	CPQ	0.649563	-0.149881	0.218106	0.799444	0.431457	0.367987
ENSG00000175730.8	ENSG00000175730	BAK1P1	0.649318	0.79137	1.37978	-0.142052	-0.730467	0.588415
ENSG00000207759.1	ENSG00000207759	MIR181A1	0.648929	0.242221	-0.183503	0.406708	0.832432	-0.425724
ENSG00000114450.11	ENSG00000114450	GNB4	0.648845	-0.7488	0.231491	1.39765	0.417353	0.980292
ENSG00000267147.2	ENSG00000267147	LINC01842	0.648784	-0.120221	-0.127606	0.769004	0.77639	-0.00738588
ENSG00000150594.7	ENSG00000150594	ADRA2A	0.648625	-0.234014	0.786439	0.882639	-0.137814	1.02045
ENSG00000170775.3	ENSG00000170775	GPR37	0.64807	0.0832888	0.581366	0.564781	0.0667033	0.498078
ENSG00000163683.12	ENSG00000163683	SMIM14	0.647771	-1.16619	-0.49766	1.81396	1.14543	0.668525
ENSG00000284216.1	ENSG00000284216	MIR1909	0.647064	0.971471	1.2293	-0.324407	-0.582234	0.257827
ENSG00000207016.1	ENSG00000207016	SNORA36C	0.646822	-0.490435	0.321493	1.13726	0.325329	0.811929
ENSG00000163249.13	ENSG00000163249	CCNYL1	0.646777	-0.113486	0.474237	0.760263	0.17254	0.587723
ENSG00000112276.14	ENSG00000112276	BVES	0.646068	-0.571553	0.468279	1.21762	0.177789	1.03983
ENSG00000279739.1	ENSG00000279739		0.645745	0.545702	0.998106	0.100043	-0.35236	0.452404
ENSG00000185475.11	ENSG00000185475	TMEM179B	0.645565	-0.125965	0.112725	0.771531	0.532841	0.23869
ENSG00000140280.14	ENSG00000140280	LYSMD2	0.645444	0.289357	0.813064	0.356087	-0.16762	0.523707
ENSG00000177485.7	ENSG00000177485	ZBTB33	0.644891	0.0369787	0.488662	0.607913	0.156229	0.451683
ENSG00000198108.4	ENSG00000198108	CHSY3	0.644465	-0.985789	0.096228	1.63025	0.548237	1.08202
ENSG00000064989.13	ENSG00000064989	CALCRL	0.644309	0.383825	0.401104	0.260484	0.243205	0.0172791
ENSG00000188660.4	ENSG00000188660	LINC00319	0.643291	0.256603	0.788682	0.386687	-0.145391	0.532079
ENSG00000110218.9	ENSG00000110218	PANX1	0.643279	-0.0952148	0.565915	0.738493	0.0773634	0.66113
ENSG00000207031.1	ENSG00000207031	SNORD59A	0.64298	0.523077	0.423024	0.119903	0.219955	-0.100052
ENSG00000226604.2	ENSG00000226604	PAPPA-AS2	0.642453	0.311366	0.44543	0.331087	0.197023	0.134064
ENSG00000259431.6	ENSG00000259431	THTPA	0.642233	0.310554	0.882603	0.331678	-0.24037	0.572048
ENSG00000143842.15	ENSG00000143842	SOX13	0.642148	0.318746	0.822222	0.323402	-0.180073	0.503476
ENSG00000196821.10	ENSG00000196821	ILRUN	0.641842	0.310006	0.862767	0.331835	-0.220926	0.552761
ENSG00000253767.3	ENSG00000253767	PCDHGA8	0.641767	-0.649238	-0.991077	1.291	1.63284	-0.341839
ENSG00000270087.5	ENSG00000270087		0.641757	0.120151	0.136929	0.521606	0.504828	0.016778
ENSG00000100567.13	ENSG00000100567	PSMA3	0.64095	-0.506959	0.113163	1.14791	0.527787	0.620122
ENSG00000205730.7	ENSG00000205730	ITPRIPL2	0.640941	1.15547	1.36585	-0.514526	-0.724907	0.210381
ENSG00000142408.7	ENSG00000142408	CACNG8	0.640792	-0.199529	0.65991	0.840321	-0.0191177	0.859438
ENSG00000129515.20	ENSG00000129515	SNX6	0.640583	-0.478901	-0.0191696	1.11948	0.659753	0.459731
ENSG00000213693.4	ENSG00000213693	SEC14L1P1	0.64058	0.228548	0.878288	0.412032	-0.237708	0.64974
ENSG00000286171.1	ENSG00000286171		0.640474	0.569062	-0.148413	0.0714118	0.788887	-0.717475
ENSG00000172548.15	ENSG00000172548	NIPAL4	0.640322	1.42508	2.07878	-0.784763	-1.43846	0.653694
ENSG00000236095.1	ENSG00000236095		0.639986	-0.588164	-0.0893212	1.22815	0.729307	0.498843
ENSG00000164761.9	ENSG00000164761	TNFRSF11B	0.639837	-1.69269	-1.15414	2.33253	1.79397	0.538554
ENSG00000105246.6	ENSG00000105246	EBI3	0.63967	-0.367395	-0.178542	1.00707	0.818212	0.188853
ENSG00000214837.8	ENSG00000214837	LINC01347	0.63939	0.282024	1.37374	0.357366	-0.73435	1.09172
ENSG00000253102.1	ENSG00000253102		0.639332	0.473099	0.65312	0.166233	-0.013788	0.180021
ENSG00000253184.1	ENSG00000253184		0.63929	-0.198544	0.278732	0.837835	0.360558	0.477276
ENSG00000287231.1	ENSG00000287231		0.639146	0.444783	0.518661	0.194363	0.120485	0.0738779
ENSG00000057657.17	ENSG00000057657	PRDM1	0.637422	0.110994	0.671921	0.526428	-0.034499	0.560927
ENSG00000163251.4	ENSG00000163251	FZD5	0.637333	1.00981	1.1313	-0.372476	-0.493969	0.121493
ENSG00000286965.1	ENSG00000286965		0.637158	-0.114697	-0.0874502	0.751855	0.724608	0.0272468
ENSG00000183199.6	ENSG00000183199	HSP90AB3P	0.636988	0.101646	-0.0550569	0.535343	0.692045	-0.156703
ENSG00000261542.1	ENSG00000261542		0.636793	0.790167	0.74727	-0.153375	-0.110477	-0.0428974
ENSG00000006740.17	ENSG00000006740	ARHGAP44	0.636654	-0.303341	0.604774	0.939995	0.0318801	0.908115
ENSG00000281358.1	ENSG00000281358	RASSF1-AS1	0.635898	0.19287	-0.130218	0.443027	0.766116	-0.323089
ENSG00000173281.5	ENSG00000173281	PPP1R3B	0.635878	0.572372	1.11527	0.0635061	-0.479396	0.542902
ENSG00000254331.1	ENSG00000254331	CKS1BP7	0.635766	0.30084	-0.420884	0.334925	1.05665	-0.721724
ENSG00000288542.1	ENSG00000288542		0.635628	1.79411	1.87774	-1.15848	-1.24211	0.0836305
ENSG00000151151.6	ENSG00000151151	IPMK	0.635567	0.318214	0.624057	0.317353	0.0115105	0.305843
ENSG00000272533.1	ENSG00000272533	SNORA28	0.634829	0.160007	-0.16156	0.474821	0.796388	-0.321567
ENSG00000179715.13	ENSG00000179715	PCED1B	0.634446	0.504004	0.690973	0.130442	-0.0565262	0.186968
ENSG00000243056.2	ENSG00000243056	EIF4EBP3	0.633969	0.314914	0.905309	0.319055	-0.271341	0.590395
ENSG00000198742.10	ENSG00000198742	SMURF1	0.633905	0.141448	0.660167	0.492457	-0.0262623	0.51872
ENSG00000104805.16	ENSG00000104805	NUCB1	0.633238	0.0297559	0.257351	0.603482	0.375887	0.227595
ENSG00000205810.9	ENSG00000205810	KLRC3	0.633127	-0.372854	-0.210751	1.00598	0.843879	0.162103
ENSG00000155592.16	ENSG00000155592	ZKSCAN2	0.633065	1.042	1.4627	-0.408936	-0.82963	0.420694
ENSG00000226328.7	ENSG00000226328	NUP50-DT	0.632695	0.380794	1.22036	0.251902	-0.587667	0.839568
ENSG00000138670.18	ENSG00000138670	RASGEF1B	0.632253	0.0092079	0.832932	0.623045	-0.20068	0.823725
ENSG00000145780.8	ENSG00000145780	FEM1C	0.631714	-0.0116633	0.530536	0.643377	0.101177	0.5422
ENSG00000147130.14	ENSG00000147130	ZMYM3	0.63146	-0.43537	-0.356557	1.06683	0.988017	0.0788125
ENSG00000165507.9	ENSG00000165507	DEPP1	0.631402	-0.347477	-0.551351	0.978879	1.18275	-0.203875
ENSG00000120833.14	ENSG00000120833	SOCS2	0.630974	1.68145	1.94932	-1.05048	-1.31835	0.267865
ENSG00000164430.17	ENSG00000164430	CGAS	0.630944	0.642882	1.38728	-0.0119384	-0.756341	0.744403
ENSG00000256128.6	ENSG00000256128	LINC00944	0.63091	0.4238	1.05984	0.20711	-0.428933	0.636043
ENSG00000188060.8	ENSG00000188060	RAB42	0.630734	-1.11297	0.245453	1.74371	0.385281	1.35843
ENSG00000163795.14	ENSG00000163795	ZNF513	0.630533	0.696982	1.13465	-0.0664485	-0.504113	0.437664
ENSG00000161328.11	ENSG00000161328	LRRC56	0.630354	-0.126806	0.447545	0.75716	0.182809	0.574351
ENSG00000233995.1	ENSG00000233995		0.630243	0.176565	-0.268055	0.453678	0.898298	-0.44462
ENSG00000133104.14	ENSG00000133104	SPART	0.629496	0.258768	0.683608	0.370728	-0.0541122	0.42484
ENSG00000207093.1	ENSG00000207093	SNORD116-8	0.629345	0.650837	0.095215	-0.0214918	0.53413	-0.555622
ENSG00000250992.2	ENSG00000250992		0.629228	0.0544918	0.880766	0.574737	-0.251537	0.826274
ENSG00000163191.6	ENSG00000163191	S100A11	0.628512	-0.3505	-0.0592387	0.979012	0.687751	0.291261
ENSG00000181444.13	ENSG00000181444	ZNF467	0.627704	-1.44269	-1.32491	2.07039	1.95261	0.117778
ENSG00000225022.1	ENSG00000225022	UBE2D3P1	0.627393	0.562633	0.333311	0.0647593	0.294082	-0.229323
ENSG00000197894.12	ENSG00000197894	ADH5	0.627068	-0.780391	-0.484881	1.40746	1.11195	0.29551
ENSG00000230716.3	ENSG00000230716	KRT8P7	0.626892	0.120515	0.26045	0.506377	0.366442	0.139934
ENSG00000198089.16	ENSG00000198089	SFI1	0.626788	0.235943	0.489459	0.390844	0.137328	0.253516
ENSG00000104856.14	ENSG00000104856	RELB	0.626697	2.07549	3.27521	-1.44879	-2.64852	1.19972
ENSG00000157999.6	ENSG00000157999	ANKRD61	0.626527	1.02841	1.1091	-0.401878	-0.482573	0.0806946
ENSG00000257813.2	ENSG00000257813		0.626102	0.429916	0.409574	0.196186	0.216527	-0.0203415
ENSG00000221116.1	ENSG00000221116	SNORD110	0.625946	0.515272	0.827268	0.110674	-0.201322	0.311996
ENSG00000139874.6	ENSG00000139874	SSTR1	0.625772	0.0659038	0.407805	0.559868	0.217967	0.341901
ENSG00000230530.2	ENSG00000230530	LIMD1-AS1	0.625689	0.470502	0.0584389	0.155188	0.56725	-0.412063
ENSG00000231317.1	ENSG00000231317		0.625213	0.0756057	-0.21702	0.549608	0.842233	-0.292626
ENSG00000087884.14	ENSG00000087884	AAMDC	0.625007	-0.495487	-0.296325	1.12049	0.921332	0.199163
ENSG00000269927.1	ENSG00000269927	NA	0.624618	-0.608048	-0.91134	1.23267	1.53596	-0.303292
ENSG00000160570.14	ENSG00000160570	DEDD2	0.624494	-0.204391	-0.1213	0.828885	0.745794	0.0830916
ENSG00000102900.13	ENSG00000102900	NUP93	0.624251	0.620562	0.917145	0.00368911	-0.292894	0.296583
ENSG00000144843.11	ENSG00000144843	ADPRH	0.624009	0.20524	1.43436	0.418769	-0.810352	1.22912
ENSG00000207174.1	ENSG00000207174	SNORD116-15	0.623633	0.272923	-0.359777	0.350709	0.983409	-0.6327
ENSG00000234782.3	ENSG00000234782	TPT1P9	0.623534	0.342172	0.154117	0.281362	0.469416	-0.188054
ENSG00000200388.1	ENSG00000200388	RNU6-618P	0.623332	-0.00997983	0.0515588	0.633312	0.571773	0.0615386
ENSG00000215039.7	ENSG00000215039	CD27-AS1	0.623172	-0.154631	-0.275458	0.777802	0.89863	-0.120828
ENSG00000273576.1	ENSG00000273576	NA	0.622715	-0.225326	0.731446	0.848041	-0.108731	0.956772
ENSG00000259366.1	ENSG00000259366		0.62265	0.775929	0.157929	-0.153279	0.46472	-0.617999
ENSG00000160753.16	ENSG00000160753	RUSC1	0.6223	-0.157819	0.821613	0.78012	-0.199313	0.979432
ENSG00000234181.1	ENSG00000234181	PIGO-AS1	0.622139	0.728048	0.776933	-0.105909	-0.154795	0.0488855
ENSG00000186472.20	ENSG00000186472	PCLO	0.622124	0.0353287	0.53675	0.586795	0.0853738	0.501422
ENSG00000183826.18	ENSG00000183826	BTBD9	0.622085	-0.133624	-0.152381	0.755709	0.774466	-0.0187571
ENSG00000279962.1	ENSG00000279962		0.621605	0.33058	0.487565	0.291025	0.13404	0.156984
ENSG00000253846.3	ENSG00000253846	PCDHGA10	0.621201	-0.749834	-0.858225	1.37104	1.47943	-0.10839
ENSG00000166510.14	ENSG00000166510	CCDC68	0.621122	-1.6045	-0.899319	2.22562	1.52044	0.705179
ENSG00000163162.9	ENSG00000163162	RNF149	0.620743	0.470487	1.10294	0.150257	-0.482196	0.632452
ENSG00000125945.15	ENSG00000125945	ZNF436	0.620709	0.285055	0.381615	0.335654	0.239094	0.0965595
ENSG00000244586.1	ENSG00000244586	WNT5A-AS1	0.620407	0.36877	0.415099	0.251637	0.205309	0.0463288
ENSG00000111110.12	ENSG00000111110	PPM1H	0.619968	0.167688	0.0834586	0.452281	0.53651	-0.0842291
ENSG00000121064.13	ENSG00000121064	SCPEP1	0.619746	-0.360267	-0.037908	0.980013	0.657654	0.322359
ENSG00000100888.15	ENSG00000100888	CHD8	0.619629	0.348765	1.02431	0.270864	-0.404677	0.675541
ENSG00000220660.2	ENSG00000220660		0.619315	0.0297429	0.000928877	0.589572	0.618386	-0.028814
ENSG00000169071.15	ENSG00000169071	ROR2	0.61911	-0.681037	0.0152009	1.30015	0.603909	0.696238
ENSG00000151023.17	ENSG00000151023	ENKUR	0.619019	-0.315165	0.325179	0.934183	0.29384	0.640343
ENSG00000136153.20	ENSG00000136153	LMO7	0.618607	-0.0306195	0.482962	0.649226	0.135645	0.513582
ENSG00000276664.1	ENSG00000276664		0.617842	0.593467	1.03741	0.0243753	-0.419567	0.443943
ENSG00000099250.18	ENSG00000099250	NRP1	0.617371	0.335164	0.778251	0.282206	-0.16088	0.443087
ENSG00000235436.10	ENSG00000235436	DPY19L2P4	0.617006	1.31448	1.07269	-0.697475	-0.455681	-0.241794
ENSG00000258790.1	ENSG00000258790		0.616928	-0.475762	-0.0652076	1.09269	0.682136	0.410554
ENSG00000263823.1	ENSG00000263823		0.616717	0.612115	0.704235	0.00460279	-0.0875179	0.0921207
ENSG00000136026.14	ENSG00000136026	CKAP4	0.616269	-0.178609	0.356338	0.794879	0.259931	0.534948
ENSG00000226985.7	ENSG00000226985	LINC01203	0.615931	0.813652	0.709077	-0.197721	-0.0931461	-0.104575
ENSG00000173334.4	ENSG00000173334	TRIB1	0.615692	0.467173	0.766616	0.148519	-0.150924	0.299442
ENSG00000019549.13	ENSG00000019549	SNAI2	0.615539	0.541611	0.731441	0.0739279	-0.115902	0.18983
ENSG00000254632.2	ENSG00000254632		0.615145	-2.03957	-1.38259	2.65471	1.99774	0.656976
ENSG00000114982.19	ENSG00000114982	KANSL3	0.615144	0.636133	1.05901	-0.0209893	-0.443865	0.422875
ENSG00000116954.8	ENSG00000116954	RRAGC	0.614937	-0.345453	0.448374	0.96039	0.166563	0.793827
ENSG00000281896.1	ENSG00000281896		0.614664	0.236365	1.38813	0.378299	-0.773469	1.15177
ENSG00000221995.5	ENSG00000221995	NA	0.613708	-0.834832	-0.186446	1.44854	0.800154	0.648386
ENSG00000261427.6	ENSG00000261427		0.613655	0.873947	1.22928	-0.260292	-0.615622	0.35533
ENSG00000249628.3	ENSG00000249628	LINC00942	0.613346	-1.23689	-1.70591	1.85024	2.31926	-0.46902
ENSG00000135655.16	ENSG00000135655	USP15	0.613269	0.308094	0.842155	0.305175	-0.228886	0.534062
ENSG00000256664.1	ENSG00000256664		0.613235	0.451579	0.84974	0.161656	-0.236505	0.398161
ENSG00000041353.10	ENSG00000041353	RAB27B	0.612751	-1.55893	-0.741257	2.17169	1.35401	0.817677
ENSG00000157483.9	ENSG00000157483	MYO1E	0.612746	0.698406	1.34151	-0.08566	-0.728764	0.643104
ENSG00000166106.4	ENSG00000166106	ADAMTS15	0.612426	0.285421	0.889206	0.327005	-0.276779	0.603784
ENSG00000259207.9	ENSG00000259207	ITGB3	0.612142	1.18324	2.20603	-0.571093	-1.59389	1.0228
ENSG00000120327.7	ENSG00000120327	PCDHB14	0.612142	-0.927384	-0.832553	1.53953	1.4447	0.0948309
ENSG00000223923.2	ENSG00000223923	TNS1-AS1	0.612027	-0.894718	-0.030749	1.50674	0.642776	0.863969
ENSG00000141084.11	ENSG00000141084	RANBP10	0.611781	0.975824	1.15608	-0.364043	-0.544304	0.180261
ENSG00000281348.1	ENSG00000281348		0.611538	-0.486735	0.0533244	1.09827	0.558214	0.54006
ENSG00000155660.11	ENSG00000155660	PDIA4	0.610942	-0.570434	-0.61112	1.18138	1.22206	-0.0406863
ENSG00000213222.3	ENSG00000213222	TOMM40P4	0.610711	1.13524	1.0754	-0.524534	-0.464692	-0.0598418
ENSG00000148841.17	ENSG00000148841	ITPRIP	0.610311	1.20201	1.82051	-0.591703	-1.2102	0.618497
ENSG00000234397.3	ENSG00000234397	PPIAP34	0.61002	0.521769	0.0500375	0.088251	0.559982	-0.471731
ENSG00000253731.3	ENSG00000253731	PCDHGA6	0.609857	-0.850064	-1.20987	1.45992	1.81972	-0.359802
ENSG00000163297.18	ENSG00000163297	ANTXR2	0.6097	0.158787	0.389608	0.450912	0.220092	0.23082
ENSG00000012822.16	ENSG00000012822	CALCOCO1	0.60881	-1.2003	-0.970607	1.80911	1.57942	0.22969
ENSG00000274346.1	ENSG00000274346		0.608443	-0.0954281	-0.0284766	0.703871	0.636919	0.0669515
ENSG00000102218.6	ENSG00000102218	RP2	0.608128	-1.03232	-0.130751	1.64045	0.738879	0.901573
ENSG00000110042.8	ENSG00000110042	DTX4	0.607874	0.250281	0.481484	0.357594	0.12639	0.231203
ENSG00000150556.17	ENSG00000150556	LYPD6B	0.607799	0.714522	0.681097	-0.106723	-0.0732975	-0.0334255
ENSG00000169220.18	ENSG00000169220	RGS14	0.607506	-1.2189	-1.44745	1.82641	2.05496	-0.228552
ENSG00000136274.9	ENSG00000136274	NACAD	0.60716	-2.25454	-1.10568	2.8617	1.71284	1.14886
ENSG00000175866.16	ENSG00000175866	BAIAP2	0.606954	0.636893	1.21307	-0.0299392	-0.606113	0.576174
ENSG00000186352.9	ENSG00000186352	ANKRD37	0.606768	-0.181694	-0.235337	0.788462	0.842104	-0.0536423
ENSG00000169155.10	ENSG00000169155	ZBTB43	0.606601	0.662909	0.947246	-0.0563079	-0.340645	0.284338
ENSG00000227082.3	ENSG00000227082	LINC02798	0.606478	-0.972465	0.0807992	1.57894	0.525679	1.05326
ENSG00000131873.7	ENSG00000131873	CHSY1	0.606332	0.440375	1.17736	0.165957	-0.571032	0.736989
ENSG00000180592.17	ENSG00000180592	SKIDA1	0.605731	-1.13105	-0.367509	1.73678	0.97324	0.763545
ENSG00000232499.2	ENSG00000232499		0.60562	0.511409	0.363226	0.094211	0.242394	-0.148183
ENSG00000095794.19	ENSG00000095794	CREM	0.605468	-0.262657	0.523818	0.868125	0.0816494	0.786476
ENSG00000120899.18	ENSG00000120899	PTK2B	0.605362	0.0519027	0.516517	0.553459	0.0888451	0.464614
ENSG00000143384.14	ENSG00000143384	MCL1	0.605258	0.529211	1.13405	0.0760472	-0.528796	0.604843
ENSG00000201457.1	ENSG00000201457	SNORA55	0.605126	0.517916	0.113491	0.0872105	0.491635	-0.404424
ENSG00000265888.2	ENSG00000265888	DSCAS	0.605028	0.375042	0.112819	0.229987	0.492209	-0.262223
ENSG00000262580.5	ENSG00000262580		0.605004	-0.616154	-0.192541	1.22116	0.797545	0.423613
ENSG00000198768.11	ENSG00000198768	APCDD1L	0.604972	-0.775825	-1.35444	1.3808	1.95942	-0.57862
ENSG00000176108.9	ENSG00000176108	CHMP6	0.604763	-0.00464357	-0.19886	0.609406	0.803623	-0.194216
ENSG00000163359.17	ENSG00000163359	COL6A3	0.604603	0.968487	1.53934	-0.363884	-0.93474	0.570856
ENSG00000107290.14	ENSG00000107290	SETX	0.60449	0.247552	0.945106	0.356937	-0.340617	0.697554
ENSG00000174738.13	ENSG00000174738	NR1D2	0.604416	0.158325	0.574245	0.44609	0.0301704	0.41592
ENSG00000110330.9	ENSG00000110330	BIRC2	0.604258	-0.0204251	0.788927	0.624683	-0.184669	0.809352
ENSG00000130962.18	ENSG00000130962	PRRG1	0.603992	0.146863	0.63218	0.457129	-0.0281884	0.485317
ENSG00000188013.6	ENSG00000188013	MEIS3P2	0.603956	0.550914	1.04271	0.0530417	-0.438751	0.491793
ENSG00000267032.1	ENSG00000267032		0.603899	0.6602	0.457482	-0.056301	0.146416	-0.202718
ENSG00000213943.3	ENSG00000213943	KRT18P17	0.603864	0.676732	0.715277	-0.0728682	-0.111414	0.0385455
ENSG00000264229.1	ENSG00000264229	RNU4ATAC	0.603815	0.513117	0.334991	0.0906981	0.268824	-0.178126
ENSG00000184611.12	ENSG00000184611	KCNH7	0.603743	0.744919	0.353629	-0.141176	0.250114	-0.39129
ENSG00000138593.9	ENSG00000138593	SECISBP2L	0.603406	-0.437511	-0.0949958	1.04092	0.698402	0.342515
ENSG00000273604.2	ENSG00000273604	EPOP	0.603321	1.25676	1.73509	-0.653437	-1.13177	0.478335
ENSG00000260285.1	ENSG00000260285	TRMT61A-DT	0.60271	0.457733	0.529741	0.144977	0.0729692	0.0720081
ENSG00000038427.16	ENSG00000038427	VCAN	0.602628	0.191494	0.947552	0.411133	-0.344924	0.756057
ENSG00000142102.16	ENSG00000142102	PGGHG	0.602599	-0.500954	0.448714	1.10355	0.153885	0.949668
ENSG00000271882.1	ENSG00000271882		0.602069	1.01561	1.08808	-0.413539	-0.486013	0.0724736
ENSG00000201774.1	ENSG00000201774		0.601993	0.362148	0.141752	0.239845	0.460241	-0.220396
ENSG00000131979.20	ENSG00000131979	GCH1	0.601968	-0.202235	0.426086	0.804203	0.175882	0.62832
ENSG00000108622.11	ENSG00000108622	ICAM2	0.601629	-0.160737	0.132018	0.762366	0.469611	0.292755
ENSG00000173276.14	ENSG00000173276	ZBTB21	0.60151	1.83555	2.13085	-1.23404	-1.52934	0.295293
ENSG00000185518.12	ENSG00000185518	SV2B	0.601291	-1.84859	-0.973515	2.44988	1.57481	0.875078
ENSG00000227262.3	ENSG00000227262	HCG4B	0.601167	-0.344127	1.22235	0.945294	-0.621183	1.56648
ENSG00000282206.1	ENSG00000282206		0.600926	0.0965476	0.60618	0.504378	-0.00525443	0.509633
ENSG00000169851.15	ENSG00000169851	PCDH7	0.600743	-0.0770577	0.35437	0.677801	0.246374	0.431427
ENSG00000274020.4	ENSG00000274020	LINC01138	0.600035	0.40263	0.979129	0.197405	-0.379094	0.576499
ENSG00000147852.17	ENSG00000147852	VLDLR	0.599972	1.71901	1.41662	-1.11904	-0.816647	-0.302396
ENSG00000249947.2	ENSG00000249947	XBP1P1	0.599818	0.28417	0.139737	0.315648	0.460081	-0.144433
ENSG00000217801.10	ENSG00000217801		0.599369	-0.0271026	1.77947	0.626472	-1.1801	1.80657
ENSG00000259531.2	ENSG00000259531		0.599364	0.0979315	-0.329223	0.501432	0.928587	-0.427155
ENSG00000245025.3	ENSG00000245025		0.599226	0.792515	1.07311	-0.193289	-0.47388	0.280591
ENSG00000172613.8	ENSG00000172613	RAD9A	0.598842	0.189148	1.06966	0.409694	-0.470817	0.88051
ENSG00000201659.1	ENSG00000201659	RNU12-2P	0.598184	0.924897	0.970891	-0.326712	-0.372707	0.0459943
ENSG00000085185.16	ENSG00000085185	BCORL1	0.598043	-0.10553	0.568767	0.703573	0.0292765	0.674297
ENSG00000238297.2	ENSG00000238297		0.59799	0.425533	0.649873	0.172457	-0.0518832	0.22434
ENSG00000282804.1	ENSG00000282804		0.597979	-0.0550842	-0.368979	0.653064	0.966959	-0.313895
ENSG00000091136.15	ENSG00000091136	LAMB1	0.597657	0.386092	1.04641	0.211564	-0.448758	0.660322
ENSG00000113272.14	ENSG00000113272	THG1L	0.597477	0.498796	0.980978	0.0986811	-0.383501	0.482182
ENSG00000139718.11	ENSG00000139718	SETD1B	0.597411	0.547528	0.889839	0.049883	-0.292429	0.342311
ENSG00000242861.1	ENSG00000242861		0.597373	0.430582	1.74734	0.166792	-1.14997	1.31676
ENSG00000134504.14	ENSG00000134504	KCTD1	0.597219	0.313435	0.617011	0.283784	-0.0197923	0.303576
ENSG00000286862.1	ENSG00000286862		0.596687	0.527858	0.116364	0.0688291	0.480323	-0.411494
ENSG00000108551.5	ENSG00000108551	RASD1	0.596494	3.33289	3.73575	-2.73639	-3.13926	0.402864
ENSG00000168646.13	ENSG00000168646	AXIN2	0.595795	-1.47888	-1.88625	2.07467	2.48204	-0.407371
ENSG00000198952.8	ENSG00000198952	SMG5	0.595555	1.26743	1.5941	-0.671876	-0.998548	0.326672
ENSG00000283667.1	ENSG00000283667		0.595176	0.876732	0.868972	-0.281556	-0.273796	-0.00775986
ENSG00000132881.12	ENSG00000132881	CPLANE2	0.594949	0.831853	0.211077	-0.236904	0.383873	-0.620777
ENSG00000090339.9	ENSG00000090339	ICAM1	0.594808	-0.0544211	1.18811	0.649229	-0.593298	1.24253
ENSG00000286707.1	ENSG00000286707		0.594495	-0.00752274	0.818714	0.602018	-0.224218	0.826236
ENSG00000164096.13	ENSG00000164096	C4orf3	0.59398	-1.05947	-0.7432	1.65345	1.33718	0.316269
ENSG00000261420.1	ENSG00000261420	MPC1-DT	0.593884	1.62646	1.37369	-1.03257	-0.779804	-0.252768
ENSG00000073331.18	ENSG00000073331	ALPK1	0.59358	-0.0433905	0.542041	0.636971	0.051539	0.585432
ENSG00000201643.1	ENSG00000201643	SNORA14A	0.593572	0.220346	0.160863	0.373226	0.432709	-0.0594825
ENSG00000284450.1	ENSG00000284450	MIR664B	0.593485	1.04762	1.19204	-0.454139	-0.598557	0.144417
ENSG00000213875.3	ENSG00000213875		0.592743	0.751055	0.255732	-0.158311	0.337012	-0.495323
ENSG00000261916.1	ENSG00000261916		0.592607	0.721789	0.271789	-0.129182	0.320818	-0.45
ENSG00000160190.14	ENSG00000160190	SLC37A1	0.592549	-0.834024	0.00180137	1.42657	0.590747	0.835825
ENSG00000201648.1	ENSG00000201648	RNU4-91P	0.592394	0.132362	0.530909	0.460032	0.0614855	0.398547
ENSG00000259523.1	ENSG00000259523		0.592242	0.824015	1.51745	-0.231772	-0.925212	0.69344
ENSG00000085999.13	ENSG00000085999	RAD54L	0.591681	0.521651	1.35267	0.0700301	-0.760985	0.831015
ENSG00000160888.7	ENSG00000160888	IER2	0.591398	0.783546	1.12421	-0.192148	-0.532814	0.340666
ENSG00000225697.13	ENSG00000225697	SLC26A6	0.590071	-0.659852	-0.25492	1.24992	0.844991	0.404932
ENSG00000172197.11	ENSG00000172197	MBOAT1	0.590021	-0.855629	-0.896012	1.44565	1.48603	-0.0403827
ENSG00000186076.5	ENSG00000186076		0.590014	-0.479487	-0.269971	1.0695	0.859984	0.209517
ENSG00000198604.11	ENSG00000198604	BAZ1A	0.59001	0.195769	0.825742	0.394241	-0.235732	0.629973
ENSG00000257074.3	ENSG00000257074	RPL29P33	0.59001	0.0486839	-0.458255	0.541326	1.04826	-0.506938
ENSG00000163283.7	ENSG00000163283	ALPP	0.5894	-0.571959	-0.48405	1.16136	1.07345	0.0879086
ENSG00000240652.1	ENSG00000240652		0.588772	0.257349	0.318232	0.331422	0.27054	0.0608827
ENSG00000102221.14	ENSG00000102221	JADE3	0.588747	0.482855	0.939665	0.105892	-0.350918	0.45681
ENSG00000087303.18	ENSG00000087303	NID2	0.588655	0.444455	1.17834	0.1442	-0.589686	0.733886
ENSG00000249411.1	ENSG00000249411		0.587996	0.405503	0.436302	0.182493	0.151694	0.0307994
ENSG00000276302.1	ENSG00000276302		0.587541	0.288875	0.0611802	0.298667	0.526361	-0.227694
ENSG00000181856.15	ENSG00000181856	SLC2A4	0.587047	-0.503628	-0.0754864	1.09067	0.662533	0.428142
ENSG00000205403.14	ENSG00000205403	CFI	0.587038	-1.18274	-0.761592	1.76978	1.34863	0.421145
ENSG00000196782.12	ENSG00000196782	MAML3	0.586997	0.00260671	0.667268	0.58439	-0.0802709	0.664661
ENSG00000250539.1	ENSG00000250539	KRT8P33	0.586764	0.362563	0.323158	0.224201	0.263605	-0.0394045
ENSG00000130513.6	ENSG00000130513	GDF15	0.586587	4.36099	4.73742	-3.7744	-4.15083	0.376435
ENSG00000200506.1	ENSG00000200506		0.586417	0.832781	0.406841	-0.246364	0.179576	-0.42594
ENSG00000152457.18	ENSG00000152457	DCLRE1C	0.586359	0.0927484	0.87504	0.49361	-0.288681	0.782291
ENSG00000104325.7	ENSG00000104325	DECR1	0.586111	-0.200284	0.161691	0.786395	0.42442	0.361975
ENSG00000171444.18	ENSG00000171444	MCC	0.585988	-0.265682	0.771588	0.85167	-0.185601	1.03727
ENSG00000271926.1	ENSG00000271926		0.585781	0.684289	0.740581	-0.0985076	-0.1548	0.0562928
ENSG00000233693.1	ENSG00000233693	PBX1-AS1	0.585702	0.142032	0.0329226	0.44367	0.552779	-0.109109
ENSG00000251405.3	ENSG00000251405	NIPAL4-DT	0.585618	0.272573	0.631368	0.313045	-0.0457502	0.358795
ENSG00000272768.1	ENSG00000272768		0.585472	0.941593	0.698604	-0.356121	-0.113132	-0.242989
ENSG00000261359.2	ENSG00000261359	PYCARD-AS1	0.585411	0.249554	0.556785	0.335858	0.0286266	0.307231
ENSG00000226131.1	ENSG00000226131	PPIAP66	0.585315	0.0465782	0.149955	0.538737	0.43536	0.103377
ENSG00000233117.4	ENSG00000233117	LINC00702	0.585174	-0.252791	0.117109	0.837966	0.468065	0.3699
ENSG00000130487.9	ENSG00000130487	KLHDC7B	0.585154	0.609698	2.34194	-0.0245439	-1.75678	1.73224
ENSG00000196214.11	ENSG00000196214	ZNF766	0.585102	1.07826	1.37718	-0.493155	-0.792075	0.29892
ENSG00000145861.9	ENSG00000145861	C1QTNF2	0.584907	-0.302488	-0.398574	0.887395	0.983481	-0.0960857
ENSG00000164164.17	ENSG00000164164	OTUD4	0.58488	1.16464	1.70544	-0.579765	-1.12056	0.540794
ENSG00000148057.16	ENSG00000148057	IDNK	0.58473	0.297186	0.42102	0.287543	0.16371	0.123833
ENSG00000072682.20	ENSG00000072682	P4HA2	0.584675	-1.2688	-1.51592	1.85347	2.10059	-0.247124
ENSG00000124222.22	ENSG00000124222	STX16	0.584222	0.654603	0.586403	-0.0703817	-0.00218115	-0.0682005
ENSG00000168769.14	ENSG00000168769	TET2	0.583977	0.145425	0.613884	0.438552	-0.0299065	0.468459
ENSG00000101577.10	ENSG00000101577	LPIN2	0.583904	0.381091	0.963669	0.202813	-0.379766	0.582578
ENSG00000125746.18	ENSG00000125746	EML2	0.583131	-0.19114	0.263145	0.774271	0.319986	0.454285
ENSG00000136158.12	ENSG00000136158	SPRY2	0.582945	1.82337	2.28006	-1.24043	-1.69711	0.456684
ENSG00000168077.14	ENSG00000168077	SCARA3	0.582924	-0.753662	-0.664295	1.33659	1.24722	0.089367
ENSG00000249996.1	ENSG00000249996	PPIC-AS1	0.582861	-0.0413849	0.429385	0.624246	0.153476	0.47077
ENSG00000100596.7	ENSG00000100596	SPTLC2	0.582843	-0.446838	-0.0718261	1.02968	0.654669	0.375012
ENSG00000127399.15	ENSG00000127399	LRRC61	0.582785	-0.0965943	-0.0570589	0.67938	0.639844	0.0395354
ENSG00000261130.5	ENSG00000261130		0.582611	0.29557	1.49306	0.287041	-0.91045	1.19749
ENSG00000149573.9	ENSG00000149573	MPZL2	0.582464	-1.20606	-0.641431	1.78853	1.2239	0.56463
ENSG00000178084.2	ENSG00000178084	HTR3C	0.582369	-0.132071	0.00499929	0.71444	0.57737	0.137071
ENSG00000135821.19	ENSG00000135821	GLUL	0.582316	-0.326553	-0.0922522	0.908869	0.674568	0.2343
ENSG00000164379.7	ENSG00000164379	FOXQ1	0.581978	0.647118	1.34432	-0.0651393	-0.762346	0.697207
ENSG00000231050.1	ENSG00000231050	GNB1-DT	0.581961	0.0657037	0.386336	0.516258	0.195625	0.320633
ENSG00000143322.21	ENSG00000143322	ABL2	0.581752	0.766747	1.31439	-0.184995	-0.732634	0.547639
ENSG00000269952.1	ENSG00000269952		0.581568	-0.3113	0.302221	0.892867	0.279346	0.613521
ENSG00000164181.14	ENSG00000164181	ELOVL7	0.581216	0.476435	1.97227	0.10478	-1.39105	1.49583
ENSG00000168461.13	ENSG00000168461	RAB31	0.580927	0.0397084	0.491673	0.541219	0.0892537	0.451965
ENSG00000237272.2	ENSG00000237272	OR51R1P	0.580533	0.279319	0.711709	0.301214	-0.131176	0.43239
ENSG00000257594.4	ENSG00000257594	GALNT4	0.580296	0.104485	0.301889	0.475811	0.278407	0.197404
ENSG00000135148.12	ENSG00000135148	TRAFD1	0.579682	-0.709859	0.195077	1.28954	0.384605	0.904937
ENSG00000110497.15	ENSG00000110497	AMBRA1	0.579221	0.443835	0.788716	0.135387	-0.209495	0.344881
ENSG00000143190.23	ENSG00000143190	POU2F1	0.578678	0.292566	0.805528	0.286112	-0.22685	0.512962
ENSG00000272345.1	ENSG00000272345		0.578617	0.258923	0.635242	0.319694	-0.056625	0.376319
ENSG00000252627.1	ENSG00000252627	RNU6-122P	0.578486	0.621162	0.144012	-0.042676	0.434474	-0.47715
ENSG00000253873.6	ENSG00000253873	PCDHGA11	0.578409	-0.826314	-1.30903	1.40472	1.88744	-0.482716
ENSG00000165322.18	ENSG00000165322	ARHGAP12	0.578339	0.189507	0.0546414	0.388833	0.523698	-0.134865
ENSG00000229241.1	ENSG00000229241	PNPT1P1	0.578091	0.244221	0.762577	0.333869	-0.184486	0.518356
ENSG00000235183.3	ENSG00000235183	SRP14P3	0.577907	0.370491	-0.334197	0.207416	0.912105	-0.704688
ENSG00000234494.7	ENSG00000234494	SP2-AS1	0.577864	-0.0270263	0.168575	0.60489	0.409289	0.195601
ENSG00000251339.6	ENSG00000251339		0.577587	0.702306	0.866121	-0.124719	-0.288534	0.163815
ENSG00000242259.9	ENSG00000242259	C22orf39	0.577307	0.286318	0.754035	0.290989	-0.176728	0.467718
ENSG00000250349.3	ENSG00000250349		0.577182	0.323751	0.450002	0.253431	0.12718	0.126251
ENSG00000113600.11	ENSG00000113600	C9	0.577151	0.192258	0.652541	0.384893	-0.0753901	0.460283
ENSG00000279329.1	ENSG00000279329		0.577114	-0.0328654	0.141411	0.609979	0.435703	0.174277
ENSG00000023318.8	ENSG00000023318	ERP44	0.577067	-0.0906829	0.294273	0.66775	0.282794	0.384956
ENSG00000140396.13	ENSG00000140396	NCOA2	0.576975	-0.230771	0.0616849	0.807746	0.515291	0.292455
ENSG00000223459.6	ENSG00000223459	TCAF1P1	0.576663	-0.24027	0.260481	0.816934	0.316182	0.500751
ENSG00000186834.4	ENSG00000186834	HEXIM1	0.575911	-0.319778	0.0196209	0.895689	0.55629	0.339399
ENSG00000105750.15	ENSG00000105750	ZNF85	0.575555	0.178856	0.15872	0.396699	0.416835	-0.0201363
ENSG00000152558.15	ENSG00000152558	TMEM123	0.574877	-0.244874	0.231792	0.81975	0.343085	0.476665
ENSG00000141068.14	ENSG00000141068	KSR1	0.574556	0.457595	0.91136	0.11696	-0.336805	0.453765
ENSG00000168917.9	ENSG00000168917	SLC35G2	0.574195	0.0144318	0.410852	0.559764	0.163343	0.396421
ENSG00000132825.7	ENSG00000132825	PPP1R3D	0.574163	-0.204299	0.171298	0.778462	0.402865	0.375597
ENSG00000235821.1	ENSG00000235821	IFITM4P	0.574141	-0.333329	0.148347	0.907469	0.425793	0.481676
ENSG00000105556.12	ENSG00000105556	MIER2	0.574015	0.457035	0.648412	0.11698	-0.0743974	0.191377
ENSG00000041357.16	ENSG00000041357	PSMA4	0.574012	-0.338474	0.322545	0.912486	0.251466	0.66102
ENSG00000215120.2	ENSG00000215120	SOCS6P1	0.573698	1.18865	0.738595	-0.614947	-0.164897	-0.45005
ENSG00000198780.12	ENSG00000198780	FAM169A	0.57369	0.400621	0.61824	0.173069	-0.0445496	0.217619
ENSG00000276027.1	ENSG00000276027	RNU12	0.573381	0.342077	0.288378	0.231303	0.285003	-0.0536996
ENSG00000214282.3	ENSG00000214282	KRT8P14	0.573294	-0.0332505	-0.244129	0.606545	0.817423	-0.210878
ENSG00000186814.14	ENSG00000186814	ZSCAN30	0.573235	-0.136716	0.341575	0.709951	0.231661	0.478291
ENSG00000283001.2	ENSG00000283001		0.572974	-0.0726557	-0.0503555	0.645629	0.623329	0
ENSG00000267769.1	ENSG00000267769		0.572808	0.134284	0.279685	0.438524	0.293123	0.145401
ENSG00000105404.11	ENSG00000105404	RABAC1	0.572452	-0.703045	-0.422031	1.2755	0.994482	0.281014
ENSG00000181027.11	ENSG00000181027	FKRP	0.5724	0.367455	0.729809	0.204945	-0.157409	0.362354
ENSG00000271321.1	ENSG00000271321	CTAGE6	0.572016	0.00871462	-0.272718	0.563301	0.844734	-0.281433
ENSG00000266805.1	ENSG00000266805		0.571921	0.0819038	-0.177356	0.490017	0.749276	-0.259259
ENSG00000222744.1	ENSG00000222744	RN7SKP166	0.571855	1.0796	0.153132	-0.507746	0.418723	-0.926469
ENSG00000169249.13	ENSG00000169249	ZRSR2	0.57156	1.10689	1.69741	-0.535333	-1.12585	0.590512
ENSG00000273367.1	ENSG00000273367		0.571495	-0.116273	0.0345623	0.687767	0.536932	0.150835
ENSG00000169067.4	ENSG00000169067	ACTBL2	0.57136	0.693831	1.34784	-0.122471	-0.776478	0.654006
ENSG00000107738.20	ENSG00000107738	VSIR	0.571303	-0.570486	-0.682182	1.14179	1.25349	-0.111696
ENSG00000236852.1	ENSG00000236852	SSBL2P	0.570984	-0.0950715	0.456451	0.666055	0.114533	0.551523
ENSG00000077264.16	ENSG00000077264	PAK3	0.570935	-0.796908	-0.560031	1.36784	1.13097	0.236877
ENSG00000074590.14	ENSG00000074590	NUAK1	0.570787	1.12407	2.06454	-0.553287	-1.49375	0.940463
ENSG00000257787.2	ENSG00000257787		0.570375	0.216742	0.242071	0.353633	0.328303	0.0253292
ENSG00000181284.3	ENSG00000181284	TMEM102	0.570374	-0.352872	-0.0984283	0.923246	0.668802	0.254444
ENSG00000176842.15	ENSG00000176842	IRX5	0.569759	-0.129546	0.405535	0.699305	0.164224	0.535081
ENSG00000216285.5	ENSG00000216285		0.569757	-0.509262	-0.266888	1.07902	0.836645	0.242374
ENSG00000258691.1	ENSG00000258691		0.569468	-0.706533	0.801181	1.276	-0.231713	1.50771
ENSG00000095397.16	ENSG00000095397	WHRN	0.569292	-0.085219	0.15133	0.654511	0.417962	0.236549
ENSG00000183864.5	ENSG00000183864	TOB2	0.569188	0.777321	1.11997	-0.208133	-0.550778	0.342644
ENSG00000223523.1	ENSG00000223523		0.569142	0.473679	0.779646	0.0954633	-0.210504	0.305968
ENSG00000125952.20	ENSG00000125952	MAX	0.569073	0.936801	1.29908	-0.367728	-0.730009	0.362281
ENSG00000233382.7	ENSG00000233382	NKAPP1	0.568754	-0.251996	0.143098	0.82075	0.425656	0.395094
ENSG00000252714.1	ENSG00000252714	RNA5SP392	0.568591	0.0939488	0.160579	0.474642	0.408012	0.0666303
ENSG00000100889.12	ENSG00000100889	PCK2	0.568436	2.02285	2.13314	-1.45441	-1.56471	0.110294
ENSG00000215871.2	ENSG00000215871		0.568287	0.259281	0.226892	0.309006	0.341395	-0.0323893
ENSG00000014138.9	ENSG00000014138	POLA2	0.567313	0.186307	1.00617	0.381007	-0.438859	0.819866
ENSG00000104312.8	ENSG00000104312	RIPK2	0.567298	0.613031	1.58976	-0.0457334	-1.02246	0.976729
ENSG00000118804.9	ENSG00000118804	STBD1	0.567196	-1.11175	-0.707866	1.67895	1.27506	0.403884
ENSG00000238137.2	ENSG00000238137	ARPC3P2	0.567151	0.577528	0.533582	-0.0103772	0.0335685	-0.0439457
ENSG00000188493.15	ENSG00000188493	ACTMAP	0.567122	0.864124	1.33801	-0.297002	-0.770889	0.473887
ENSG00000182950.3	ENSG00000182950	CIMAP1C	0.566489	-0.102778	-0.33435	0.669267	0.900839	-0.231572
ENSG00000168779.20	ENSG00000168779	SHOX2	0.566483	-1.46836	-0.304307	2.03484	0.87079	1.16405
ENSG00000157111.13	ENSG00000157111	TMEM171	0.566224	0.111916	0.687739	0.454308	-0.121515	0.575823
ENSG00000030582.18	ENSG00000030582	GRN	0.565392	-0.115965	0.198081	0.681357	0.367311	0.314046
ENSG00000174151.15	ENSG00000174151	CYB561D1	0.565386	0.3119	0.814833	0.253486	-0.249446	0.502932
ENSG00000234109.1	ENSG00000234109	RPL7P36	0.565324	0.531252	-0.0490227	0.0340716	0.614346	-0.580275
ENSG00000158796.17	ENSG00000158796	DEDD	0.565291	-0.162084	0.143073	0.727375	0.422217	0.305157
ENSG00000282304.1	ENSG00000282304		0.565134	0.0289571	-0.132432	0.536177	0.697566	-0.16139
ENSG00000151414.15	ENSG00000151414	NEK7	0.564937	0.700702	1.53464	-0.135765	-0.969698	0.833933
ENSG00000124302.13	ENSG00000124302	CHST8	0.564275	0.212751	0.476522	0.351524	0.087753	0.263771
ENSG00000240694.9	ENSG00000240694	PNMA2	0.564198	0.509125	0.9769	0.0550729	-0.412702	0.467775
ENSG00000240869.3	ENSG00000240869	RN7SL128P	0.56363	0.822075	0.595912	-0.258445	-0.0322822	-0.226163
ENSG00000151364.17	ENSG00000151364	KCTD14	0.563443	-1.5239	-0.60359	2.08735	1.16703	0.920314
ENSG00000225536.2	ENSG00000225536	STIP1P3	0.563405	0.784198	0.616687	-0.220793	-0.0532821	-0.167511
ENSG00000279130.1	ENSG00000279130		0.563012	1.00036	0.514149	-0.437345	0.0488632	-0.486208
ENSG00000100288.20	ENSG00000100288	CHKB	0.562937	-0.337064	0.45502	0.900002	0.107917	0.792084
ENSG00000173120.15	ENSG00000173120	KDM2A	0.562822	0.653879	1.00459	-0.0910566	-0.441771	0.350715
ENSG00000104951.16	ENSG00000104951	IL4I1	0.562726	0.32968	0.648932	0.233047	-0.0862061	0.319253
ENSG00000188158.16	ENSG00000188158	NHS	0.562623	0.712034	1.60993	-0.149412	-1.04731	0.897895
ENSG00000181634.8	ENSG00000181634	TNFSF15	0.562283	0.959881	1.08208	-0.397598	-0.519795	0.122197
ENSG00000006468.14	ENSG00000006468	ETV1	0.56197	0.757138	0.360771	-0.195169	0.201199	-0.396367
ENSG00000114268.12	ENSG00000114268	PFKFB4	0.561825	-1.51051	-0.963897	2.07234	1.52572	0.546615
ENSG00000198054.12	ENSG00000198054	DSCR8	0.561797	0.0811869	0.307943	0.48061	0.253853	0.226756
ENSG00000119699.8	ENSG00000119699	TGFB3	0.561736	-0.522711	0.423605	1.08445	0.138131	0.946316
ENSG00000141738.14	ENSG00000141738	GRB7	0.561711	-1.4388	-0.200047	2.00051	0.761758	1.23875
ENSG00000169991.11	ENSG00000169991	IFFO2	0.561655	-0.535797	-0.28577	1.09745	0.847426	0.250027
ENSG00000167550.11	ENSG00000167550	RHEBL1	0.561569	1.07056	1.33405	-0.508992	-0.772483	0.263491
ENSG00000273375.1	ENSG00000273375		0.561207	-0.345379	0.651723	0.906586	-0.0905158	0.997102
ENSG00000242951.1	ENSG00000242951		0.561116	-0.0976595	-0.22865	0.658776	0.789766	-0.130991
ENSG00000146469.13	ENSG00000146469	VIP	0.560991	1.0349	1.7096	-0.473905	-1.14861	0.674702
ENSG00000199631.1	ENSG00000199631	SNORD33	0.56044	0.551952	0.348104	0.00848742	0.212335	-0.203848
ENSG00000251898.1	ENSG00000251898	SCARNA11	0.560347	0.340004	0.28969	0.220343	0.270657	-0.0503139
ENSG00000251485.1	ENSG00000251485	NRBF2P6	0.559733	0.807247	0.670235	-0.247514	-0.110502	-0.137012
ENSG00000258722.2	ENSG00000258722	CKAP2P1	0.559699	0.316608	0.067824	0.243091	0.491875	-0.248784
ENSG00000283321.1	ENSG00000283321		0.559597	1.77616	1.92329	-1.21657	-1.36369	0.147127
ENSG00000163156.12	ENSG00000163156	SCNM1	0.559199	1.12211	1.44161	-0.56291	-0.882411	0.319501
ENSG00000266028.8	ENSG00000266028	SRGAP2	0.559191	-0.135929	0.73028	0.69512	-0.171089	0.866209
ENSG00000214653.4	ENSG00000214653	HNRNPA3P3	0.55896	0.251325	0.248794	0.307635	0.310165	-0.00253069
ENSG00000275558.1	ENSG00000275558	RN7SKP175	0.558856	0.816735	0.448104	-0.25788	0.110752	-0.368632
ENSG00000087074.8	ENSG00000087074	PPP1R15A	0.558788	3.24308	3.56632	-2.68429	-3.00753	0.323243
ENSG00000114166.8	ENSG00000114166	KAT2B	0.558757	-1.1796	-0.463772	1.73836	1.02253	0.715833
ENSG00000180884.10	ENSG00000180884	ZNF792	0.558688	-0.835498	-0.506529	1.39419	1.06522	0.32897
ENSG00000239249.3	ENSG00000239249	RN7SL757P	0.558612	-0.0249716	-0.0922841	0.583584	0.650896	-0.0673124
ENSG00000156853.13	ENSG00000156853	ZNF689	0.558406	1.04615	1.23291	-0.48774	-0.674507	0.186767
ENSG00000267315.1	ENSG00000267315	UFM1P2	0.558196	0.667824	0.616571	-0.109629	-0.0583754	-0.0512532
ENSG00000038274.17	ENSG00000038274	MAT2B	0.558126	-0.469542	-0.0587644	1.02767	0.61689	0.410777
ENSG00000234230.1	ENSG00000234230	ZFX-AS1	0.55798	0.584403	0.127999	-0.0264227	0.429981	-0.456403
ENSG00000255507.6	ENSG00000255507	NA	0.557906	0.222058	-0.0906743	0.335848	0.64858	-0.312732
ENSG00000207166.1	ENSG00000207166	SNORA68	0.557819	0.373348	0.148171	0.18447	0.409647	-0.225177
ENSG00000062194.16	ENSG00000062194	GPBP1	0.557741	-0.14187	0.261549	0.699611	0.296192	0.40342
ENSG00000228674.4	ENSG00000228674	PPIAP59	0.557619	0.464945	0.0857495	0.0926739	0.471869	-0.379195
ENSG00000069667.16	ENSG00000069667	RORA	0.55756	0.166975	1.47985	0.390585	-0.922286	1.31287
ENSG00000164951.16	ENSG00000164951	PDP1	0.557326	0.436718	1.15266	0.120608	-0.59533	0.715939
ENSG00000255641.1	ENSG00000255641		0.557256	-0.369268	-0.237058	0.926524	0.794314	0.13221
ENSG00000213999.17	ENSG00000213999	MEF2B	0.55712	0.348254	0.548702	0.208867	0.00841804	0.200448
ENSG00000138685.17	ENSG00000138685	FGF2	0.556698	1.67546	2.18773	-1.11877	-1.63103	0.512264
ENSG00000171314.9	ENSG00000171314	PGAM1	0.55661	-0.554444	-0.265003	1.11105	0.821614	0.28944
ENSG00000198863.7	ENSG00000198863	RUNDC1	0.556055	0.918828	1.38046	-0.362773	-0.824401	0.461628
ENSG00000252139.1	ENSG00000252139		0.555931	0.428118	0.607269	0.127813	-0.0513386	0.179152
ENSG00000271737.1	ENSG00000271737		0.555887	0.62577	0.465212	-0.0698832	0.0906749	-0.160558
ENSG00000284146.1	ENSG00000284146	MIR922	0.555885	-0.0018885	1.01269	0.557773	-0.456803	1.01458
ENSG00000156875.14	ENSG00000156875	MFSD14A	0.555605	-0.355119	0.0908675	0.910724	0.464737	0.445987
ENSG00000253898.1	ENSG00000253898	LINC01419	0.555602	0.438399	0.213251	0.117203	0.342351	-0.225148
ENSG00000196663.16	ENSG00000196663	TECPR2	0.555148	0.159606	0.538356	0.395542	0.0167918	0.37875
ENSG00000275127.1	ENSG00000275127	SNORD116-22	0.554734	0.758382	0.528417	-0.203648	0.0263172	-0.229965
ENSG00000169306.10	ENSG00000169306	IL1RAPL1	0.554662	0.0673434	0.562723	0.487318	-0.00806105	0.495379
ENSG00000116698.21	ENSG00000116698	SMG7	0.554555	1.04429	1.58725	-0.489733	-1.0327	0.542963
ENSG00000275519.1	ENSG00000275519	MIR6804	0.554515	0.468943	0.417639	0.0855722	0.136876	-0.0513042
ENSG00000159228.13	ENSG00000159228	CBR1	0.554489	-0.639781	-0.347915	1.19427	0.902404	0.291866
ENSG00000139117.14	ENSG00000139117	CPNE8	0.554301	-0.291583	0.692345	0.845885	-0.138044	0.983929
ENSG00000100906.11	ENSG00000100906	NFKBIA	0.554086	-0.617445	0.400065	1.17153	0.15402	1.01751
ENSG00000228801.6	ENSG00000228801	PCMTD1-DT	0.553947	0.325567	0.739123	0.22838	-0.185176	0.413556
ENSG00000132744.8	ENSG00000132744	ACY3	0.553352	-0.407116	0.685116	0.960468	-0.131764	1.09223
ENSG00000008311.16	ENSG00000008311	AASS	0.553196	-0.445347	0.273411	0.998542	0.279784	0.718758
ENSG00000263563.6	ENSG00000263563	UBBP4	0.553089	-0.0817016	-0.776562	0.634791	1.32965	-0.694861
ENSG00000228485.1	ENSG00000228485	GRK5-IT1	0.553065	3.87902e-05	0.0780741	0.553026	0.474991	0.0780353
ENSG00000116525.14	ENSG00000116525	TRIM62	0.552989	-0.183718	0.00888984	0.736707	0.544099	0.192607
ENSG00000069702.11	ENSG00000069702	TGFBR3	0.552779	-0.77098	-0.367365	1.32376	0.920143	0.403615
ENSG00000226784.3	ENSG00000226784	PGAM4	0.552283	-0.509529	-0.321148	1.06181	0.873431	0.18838
ENSG00000214578.5	ENSG00000214578	HMGN2P15	0.551862	0.764743	0.380949	-0.212881	0.170913	-0.383794
ENSG00000198774.5	ENSG00000198774	RASSF9	0.551545	0.178758	0.232453	0.372787	0.319091	0.0536953
ENSG00000231203.1	ENSG00000231203	KRT8P10	0.551492	0.499338	-0.252268	0.0521543	0.80376	-0.751606
ENSG00000231313.2	ENSG00000231313	CLIC1P1	0.551244	-0.112369	-0.105085	0.663613	0.656329	0.00728398
ENSG00000110925.7	ENSG00000110925	CSRNP2	0.551235	0.180812	0.646041	0.370423	-0.0948063	0.465229
ENSG00000284442.1	ENSG00000284442	MIR2110	0.551139	-0.056622	-0.000686048	0.607761	0.551825	0.055936
ENSG00000196998.19	ENSG00000196998	WDR45	0.550921	0.515554	0.84725	0.0353667	-0.29633	0.331696
ENSG00000143774.17	ENSG00000143774	GUK1	0.550833	-0.281797	0.129119	0.83263	0.421714	0.410915
ENSG00000278224.7	ENSG00000278224	PRICKLE4	0.550781	-0.4794	-0.363874	1.03018	0.914655	0.115526
ENSG00000259228.1	ENSG00000259228	HNRNPA1P62	0.550695	0.123536	0.134047	0.427158	0.416648	0.0105106
ENSG00000134755.18	ENSG00000134755	DSC2	0.549938	-0.578456	-0.354395	1.12839	0.904332	0.224061
ENSG00000200296.1	ENSG00000200296	RNU1-83P	0.549847	0.367722	-0.0701495	0.182125	0.619996	-0.437871
ENSG00000199347.1	ENSG00000199347	RNU5E-1	0.549468	-0.0469816	-0.443731	0.59645	0.993199	-0.396749
ENSG00000162840.4	ENSG00000162840	MT2P1	0.549029	-0.436796	0.612866	0.985824	-0.0638376	1.04966
ENSG00000128165.9	ENSG00000128165	ADM2	0.548995	3.56532	3.81284	-3.01633	-3.26385	0.247521
ENSG00000204052.4	ENSG00000204052	LRRC73	0.548859	-0.114989	0.0523643	0.663848	0.496495	0.167353
ENSG00000144063.4	ENSG00000144063	MALL	0.547356	-0.0170582	-0.0788968	0.564414	0.626253	-0.0618386
ENSG00000026103.22	ENSG00000026103	FAS	0.547277	-0.486596	0.16539	1.03387	0.381887	0.651986
ENSG00000101680.15	ENSG00000101680	LAMA1	0.547229	-0.0898046	0.866462	0.637033	-0.319233	0.956266
ENSG00000176473.14	ENSG00000176473	WDR25	0.547207	0.271206	0.608712	0.276001	-0.0615047	0.337505
ENSG00000184845.4	ENSG00000184845	DRD1	0.547192	0.21749	0.79079	0.329702	-0.243598	0.5733
ENSG00000230149.2	ENSG00000230149		0.547073	-0.405376	0.443988	0.95245	0.103086	0.849364
ENSG00000094631.21	ENSG00000094631	HDAC6	0.547037	-0.642384	-0.345849	1.18942	0.892886	0.296535
ENSG00000104332.12	ENSG00000104332	SFRP1	0.546878	-0.596625	-0.20157	1.1435	0.748448	0.395055
ENSG00000254470.3	ENSG00000254470	AP5B1	0.546342	0.0680749	0.191625	0.478267	0.354718	0.12355
ENSG00000282949.1	ENSG00000282949	PCMTD1P7	0.546269	-0.215185	0.0668326	0.761455	0.479437	0.282018
ENSG00000236546.1	ENSG00000236546	MYCL-AS1	0.546209	0.144379	0.491902	0.401829	0.0543063	0.347523
ENSG00000221914.11	ENSG00000221914	PPP2R2A	0.54606	0.513905	0.596225	0.0321544	-0.0501651	0.0823195
ENSG00000199855.1	ENSG00000199855	RNU6-490P	0.545719	-0.0914301	-0.188071	0.637149	0.73379	-0.0966412
ENSG00000100154.14	ENSG00000100154	TTC28	0.545587	0.38106	0.738292	0.164527	-0.192705	0.357232
ENSG00000106004.5	ENSG00000106004	HOXA5	0.545498	0.442624	0.808314	0.102874	-0.262816	0.36569
ENSG00000143106.13	ENSG00000143106	PSMA5	0.545425	-0.343356	0.0693719	0.888781	0.476053	0.412728
ENSG00000272226.1	ENSG00000272226		0.545241	0.246606	0.415447	0.298635	0.129794	0.168841
ENSG00000262668.2	ENSG00000262668	NA	0.545199	-0.155302	0.649614	0.700501	-0.104415	0.804916
ENSG00000095951.17	ENSG00000095951	HIVEP1	0.544078	0.654902	1.346	-0.110824	-0.801918	0.691094
ENSG00000223725.6	ENSG00000223725	MYOSLID-AS1	0.543881	0.0436412	0.596986	0.500239	-0.0531053	0.553345
ENSG00000167748.11	ENSG00000167748	KLK1	0.543816	-1.40405	-0.709449	1.94786	1.25327	0.694596
ENSG00000276900.1	ENSG00000276900		0.543695	1.0019	1.26022	-0.458201	-0.716525	0.258324
ENSG00000157306.14	ENSG00000157306	ZFHX2-AS1	0.54348	0.297879	0.829275	0.245602	-0.285795	0.531396
ENSG00000154447.15	ENSG00000154447	SH3RF1	0.54334	0.412788	0.874293	0.130552	-0.330953	0.461504
ENSG00000132357.14	ENSG00000132357	CARD6	0.543221	-1.59674	-0.89139	2.13996	1.43461	0.705348
ENSG00000167157.11	ENSG00000167157	PRRX2	0.543075	-0.00903519	0.0787995	0.55211	0.464275	0.0878347
ENSG00000275202.1	ENSG00000275202		0.543037	0.283862	0.425453	0.259175	0.117585	0.141591
ENSG00000251131.2	ENSG00000251131		0.54291	0.278761	0.604707	0.264149	-0.0617974	0.325946
ENSG00000164093.17	ENSG00000164093	PITX2	0.542736	0.331523	0.506865	0.211213	0.0358712	0.175342
ENSG00000181004.10	ENSG00000181004	BBS12	0.542684	0.31259	0.85659	0.230094	-0.313906	0.544
ENSG00000124688.14	ENSG00000124688	MAD2L1BP	0.542185	0.298635	0.66115	0.243551	-0.118965	0.362515
ENSG00000165655.17	ENSG00000165655	ZNF503	0.542056	0.0270446	0.0694072	0.515012	0.472649	0.0423626
ENSG00000171943.12	ENSG00000171943	SRGAP2C	0.541848	-0.141093	0.767928	0.682941	-0.226081	0.909021
ENSG00000173960.14	ENSG00000173960	UBXN2A	0.541725	-0.113819	0.564582	0.655544	-0.0228571	0.678401
ENSG00000143493.13	ENSG00000143493	INTS7	0.54165	0.0602275	0.441544	0.481423	0.100106	0.381317
ENSG00000257624.1	ENSG00000257624		0.541201	-0.0847044	0.191889	0.625906	0.349312	0.276594
ENSG00000285777.1	ENSG00000285777		0.540936	-0.0209636	0.266064	0.5619	0.274872	0.287028
ENSG00000277892.1	ENSG00000277892	MIR6746	0.540656	0.278808	0.142141	0.261848	0.398515	-0.136668
ENSG00000090061.17	ENSG00000090061	CCNK	0.540652	0.575223	0.889	-0.0345712	-0.348348	0.313777
ENSG00000070214.16	ENSG00000070214	SLC44A1	0.540591	-0.614217	-0.0387052	1.15481	0.579296	0.575512
ENSG00000198417.7	ENSG00000198417	MT1F	0.540467	-0.723774	-0.498385	1.26424	1.03885	0.225389
ENSG00000198786.2	ENSG00000198786	MT-ND5	0.540396	0.318211	0.678282	0.222185	-0.137885	0.36007
ENSG00000178199.14	ENSG00000178199	ZC3H12D	0.540271	-0.298101	0.208849	0.838373	0.331422	0.506951
ENSG00000278496.1	ENSG00000278496		0.54002	0.113558	0.174809	0.426462	0.365211	0.0612507
ENSG00000232040.4	ENSG00000232040	SCAND3	0.539898	0.248386	0.0798818	0.291512	0.460016	-0.168504
ENSG00000271672.1	ENSG00000271672	DUXAP8	0.539664	0.742157	1.29255	-0.202493	-0.752888	0.550395
ENSG00000169688.11	ENSG00000169688	MT1B	0.539468	0.0229686	0.423903	0.516499	0.115565	0.400935
ENSG00000200243.1	ENSG00000200243	RN7SKP79	0.539328	0.667905	0.182455	-0.128577	0.356873	-0.48545
ENSG00000138735.16	ENSG00000138735	PDE5A	0.539286	0.464591	0.949889	0.0746942	-0.410603	0.485297
ENSG00000176463.14	ENSG00000176463	SLCO3A1	0.539202	-0.344629	0.0823139	0.883831	0.456888	0.426943
ENSG00000172296.13	ENSG00000172296	SPTLC3	0.539061	-0.983339	-0.565041	1.5224	1.1041	0.418299
ENSG00000131746.13	ENSG00000131746	TNS4	0.539051	0.530626	0.996092	0.00842543	-0.457041	0.465466
ENSG00000134986.14	ENSG00000134986	NREP	0.538566	-1.40491	-1.52083	1.94347	2.05939	-0.115924
ENSG00000231412.2	ENSG00000231412	LINC03078	0.538538	0.0594488	0.193916	0.479089	0.344622	0.134467
ENSG00000262333.1	ENSG00000262333	HNRNPA1P16	0.53852	-0.457745	-0.127373	0.996266	0.665893	0.330372
ENSG00000207980.1	ENSG00000207980	MIR23A	0.538433	0.344686	0.937379	0.193747	-0.398946	0.592693
ENSG00000229896.2	ENSG00000229896		0.538241	0.453069	0.59695	0.0851718	-0.0587088	0.143881
ENSG00000200792.1	ENSG00000200792	SNORA80A	0.538152	0.358693	-0.116584	0.17946	0.654737	-0.475277
ENSG00000008300.17	ENSG00000008300	CELSR3	0.53809	0.497616	1.23134	0.0404737	-0.693252	0.733726
ENSG00000267253.1	ENSG00000267253	WHSC1L2P	0.537985	0.127574	-0.038652	0.410411	0.576637	-0.166226
ENSG00000224471.2	ENSG00000224471	MTCO3P19	0.537745	-0.0313479	0.211165	0.569093	0.32658	0.242513
ENSG00000162366.8	ENSG00000162366	PDZK1IP1	0.537655	-0.0823942	-0.193306	0.620049	0.730961	-0.110912
ENSG00000285646.2	ENSG00000285646		0.537116	-0.00108977	-0.377918	0.538206	0.915034	-0.376828
ENSG00000263740.2	ENSG00000263740	RN7SL4P	0.53643	0.272428	0.23376	0.264003	0.302671	-0.0386681
ENSG00000102575.13	ENSG00000102575	ACP5	0.53631	-0.19078	-0.0146028	0.72709	0.550913	0.176178
ENSG00000166860.3	ENSG00000166860	ZBTB39	0.536183	0.725209	0.977467	-0.189026	-0.441284	0.252258
ENSG00000286065.2	ENSG00000286065	NA	0.53614	0.24743	1.23925	0.28871	-0.703108	0.991818
ENSG00000226577.1	ENSG00000226577	MICC	0.535963	0.150198	0.7328	0.385765	-0.196836	0.582601
ENSG00000135900.4	ENSG00000135900	MRPL44	0.535893	-0.237544	-0.0175759	0.773437	0.553469	0.219968
ENSG00000170421.12	ENSG00000170421	KRT8	0.535762	-0.671764	-0.643705	1.20753	1.17947	0.0280585
ENSG00000228549.5	ENSG00000228549	LINC03126	0.535678	0.611592	0.764058	-0.0759141	-0.228379	0.152465
ENSG00000229604.2	ENSG00000229604	MTATP8P2	0.535641	0.645788	0.866425	-0.110147	-0.330784	0.220637
ENSG00000107968.10	ENSG00000107968	MAP3K8	0.535545	-0.630716	-0.232034	1.16626	0.767579	0.398682
ENSG00000225217.1	ENSG00000225217	HSPA7	0.535472	-0.820231	-1.04478	1.3557	1.58025	-0.224547
ENSG00000101608.13	ENSG00000101608	MYL12A	0.535384	-0.372492	0.144168	0.907876	0.391215	0.516661
ENSG00000139618.17	ENSG00000139618	BRCA2	0.534702	0.315981	0.731786	0.218721	-0.197084	0.415804
ENSG00000172987.13	ENSG00000172987	HPSE2	0.534693	-0.0781272	-0.116668	0.61282	0.651361	-0.0385411
ENSG00000253680.1	ENSG00000253680		0.534483	0.475558	-0.199314	0.0589247	0.733797	-0.674872
ENSG00000200867.1	ENSG00000200867	RN7SKP36	0.534448	1.12436	0.263353	-0.58991	0.271095	-0.861005
ENSG00000090020.11	ENSG00000090020	SLC9A1	0.5344	0.769842	1.17561	-0.235442	-0.641205	0.405763
ENSG00000130522.6	ENSG00000130522	JUND	0.534314	0.213846	0.651177	0.320468	-0.116863	0.437331
ENSG00000127666.10	ENSG00000127666	TICAM1	0.534106	0.649466	1.39162	-0.115361	-0.857518	0.742158
ENSG00000161021.13	ENSG00000161021	MAML1	0.533829	0.430536	0.738601	0.103293	-0.204772	0.308065
ENSG00000205659.11	ENSG00000205659	LIN52	0.533819	0.0509556	0.527918	0.482864	0.00590076	0.476963
ENSG00000276997.4	ENSG00000276997		0.533625	0.369847	1.39527	0.163778	-0.861649	1.02543
ENSG00000234645.3	ENSG00000234645	YWHAEP5	0.533545	-0.213683	-0.217983	0.747228	0.751529	-0.0043004
ENSG00000072736.19	ENSG00000072736	NFATC3	0.533495	0.224547	0.570801	0.308948	-0.0373062	0.346254
ENSG00000198113.3	ENSG00000198113	TOR4A	0.533289	0.539512	0.489466	-0.00622343	0.043823	-0.0500465
ENSG00000268173.3	ENSG00000268173		0.533134	-0.214665	0.00694713	0.747799	0.526187	0.221612
ENSG00000250980.1	ENSG00000250980	NSA2P6	0.532978	-0.0203466	0.442677	0.553325	0.0903017	0.463023
ENSG00000153317.15	ENSG00000153317	ASAP1	0.53266	0.565066	1.2535	-0.0324063	-0.720839	0.688433
ENSG00000102316.17	ENSG00000102316	MAGED2	0.532549	-0.573717	-0.460147	1.10627	0.992696	0.11357
ENSG00000184014.9	ENSG00000184014	DENND5A	0.532535	0.0672737	0.767154	0.465261	-0.234619	0.699881
ENSG00000259580.1	ENSG00000259580		0.532452	0.185542	0.742922	0.346911	-0.21047	0.55738
ENSG00000204256.14	ENSG00000204256	BRD2	0.532372	0.375671	0.847618	0.156701	-0.315246	0.471947
ENSG00000272425.1	ENSG00000272425		0.532237	0.637065	0.197994	-0.104828	0.334243	-0.439071
ENSG00000288001.1	ENSG00000288001		0.532134	0.590216	0.734447	-0.0580824	-0.202314	0.144231
ENSG00000287576.1	ENSG00000287576		0.532059	0.732932	0.479926	-0.200873	0.0521331	-0.253006
ENSG00000048740.18	ENSG00000048740	CELF2	0.532039	0.908315	2.21757	-0.376276	-1.68554	1.30926
ENSG00000222177.1	ENSG00000222177	RNU4-30P	0.531964	0.0856362	0.00593856	0.446328	0.526025	-0.0796976
ENSG00000148143.13	ENSG00000148143	ZNF462	0.531915	0.634552	1.14195	-0.102637	-0.610034	0.507397
ENSG00000224712.12	ENSG00000224712	NPIPA3	0.531713	1.1197	1.8413	-0.587988	-1.30959	0.721602
ENSG00000180447.7	ENSG00000180447	GAS1	0.531159	-0.986453	-0.310855	1.51761	0.842014	0.675598
ENSG00000085563.15	ENSG00000085563	ABCB1	0.530825	0.266476	0.587792	0.264349	-0.0569666	0.321316
ENSG00000143036.17	ENSG00000143036	SLC44A3	0.530794	-0.707103	-0.165899	1.2379	0.696693	0.541203
ENSG00000141582.15	ENSG00000141582	CBX4	0.530747	1.11684	1.39557	-0.586089	-0.864819	0.278729
ENSG00000287974.1	ENSG00000287974	NA	0.530643	-0.00169646	0.306274	0.53234	0.224369	0.307971
ENSG00000260583.1	ENSG00000260583		0.53057	-0.0875787	0.550841	0.618148	-0.0202713	0.63842
ENSG00000096060.15	ENSG00000096060	FKBP5	0.530528	0.580387	1.13566	-0.0498593	-0.605134	0.555275
ENSG00000104415.14	ENSG00000104415	CCN4	0.530417	0.425591	0.466641	0.104826	0.0637756	0.0410503
ENSG00000197818.12	ENSG00000197818	SLC9A8	0.530298	0.480275	1.27081	0.0500231	-0.740512	0.790535
ENSG00000248180.1	ENSG00000248180	GAPDHP60	0.529352	-0.278112	-0.234194	0.807464	0.763546	0.0439188
ENSG00000270022.3	ENSG00000270022		0.529216	0.382972	0.351283	0.146244	0.177932	-0.0316885
ENSG00000126067.12	ENSG00000126067	PSMB2	0.529166	-0.173008	-0.255009	0.702174	0.784175	-0.0820009
ENSG00000227195.11	ENSG00000227195	MIR663AHG	0.528957	0.446894	0.259729	0.0820628	0.269227	-0.187165
ENSG00000253676.1	ENSG00000253676	TAGLN2P1	0.528858	0.398136	-0.0510323	0.130722	0.579891	-0.449169
ENSG00000259753.1	ENSG00000259753		0.528799	0.89611	1.79124	-0.367311	-1.26244	0.895131
ENSG00000226989.1	ENSG00000226989	COA1P1	0.528663	-0.229467	-0.0802772	0.75813	0.60894	0.14919
ENSG00000281571.2	ENSG00000281571		0.528641	0.522192	1.08532	0.00644863	-0.556677	0.563125
ENSG00000169122.11	ENSG00000169122	FAM110B	0.528555	-0.141279	-0.107801	0.669834	0.636356	0.0334779
ENSG00000259075.6	ENSG00000259075	POC1B-GALNT4	0.528446	0.0760919	0.265039	0.452354	0.263407	0.188947
ENSG00000161692.18	ENSG00000161692	DBF4B	0.528412	-0.351238	0.978604	0.87965	-0.450192	1.32984
ENSG00000239149.1	ENSG00000239149	SNORA59A	0.528108	-0.0689672	0.0413909	0.597075	0.486717	0.110358
ENSG00000280060.1	ENSG00000280060		0.528105	0.431705	-0.106644	0.0964007	0.63475	-0.538349
ENSG00000283549.1	ENSG00000283549		0.527911	-0.388655	-0.277496	0.916567	0.805408	0.111159
ENSG00000167720.13	ENSG00000167720	SRR	0.527803	-0.150258	-0.198861	0.67806	0.726664	-0.0486033
ENSG00000162783.11	ENSG00000162783	IER5	0.527734	0.807607	1.28724	-0.279873	-0.759506	0.479633
ENSG00000024048.11	ENSG00000024048	UBR2	0.527651	-0.0291654	0.435171	0.556816	0.0924791	0.464337
ENSG00000268034.1	ENSG00000268034	TPM3P5	0.527392	0.378866	0.335918	0.148526	0.191474	-0.0429477
ENSG00000287319.1	ENSG00000287319		0.526866	1.00113	1.11026	-0.474267	-0.583396	0.109128
ENSG00000227972.1	ENSG00000227972	THAP12P3	0.526782	0.296508	0.159985	0.230274	0.366797	-0.136523
ENSG00000201229.1	ENSG00000201229	SNORA63D	0.526773	-0.283663	-0.261843	0.810436	0.788616	0.0218196
ENSG00000259727.1	ENSG00000259727		0.526535	0.205889	0.452006	0.320646	0.0745295	0.246117
ENSG00000287299.1	ENSG00000287299		0.526529	-0.227456	0.562493	0.753985	-0.0359638	0.789949
ENSG00000253305.2	ENSG00000253305	PCDHGB6	0.526177	-0.839536	-1.20283	1.36571	1.72901	-0.363295
ENSG00000151553.15	ENSG00000151553	FHIP2A	0.52595	0.390614	0.567054	0.135336	-0.0411041	0.17644
ENSG00000187720.14	ENSG00000187720	THSD4	0.5256	1.26226	2.02606	-0.736665	-1.50046	0.763796
ENSG00000140044.13	ENSG00000140044	JDP2	0.525523	0.661111	0.712523	-0.135588	-0.187	0.051412
ENSG00000267422.1	ENSG00000267422		0.525429	0.405776	0.542266	0.119653	-0.0168375	0.136491
ENSG00000273025.1	ENSG00000273025		0.525247	1.09053	1.61517	-0.565285	-1.08992	0.524637
ENSG00000114554.12	ENSG00000114554	PLXNA1	0.525176	0.633101	1.20964	-0.107925	-0.684465	0.57654
ENSG00000243175.1	ENSG00000243175	RPSAP36	0.525054	-0.152987	0.266757	0.678041	0.258297	0.419743
ENSG00000126461.15	ENSG00000126461	SCAF1	0.524959	0.476561	0.613295	0.0483975	-0.0883358	0.136733
ENSG00000279774.1	ENSG00000279774		0.524826	0.221804	0.533215	0.303023	-0.00838836	0.311411
ENSG00000224418.1	ENSG00000224418	STK24-AS1	0.524789	0.349886	0.707439	0.174904	-0.182649	0.357553
ENSG00000226038.5	ENSG00000226038	PPIAP21	0.524271	0.44434	0.0466642	0.0799316	0.477607	-0.397676
ENSG00000175573.7	ENSG00000175573	C11orf68	0.524242	0.360157	0.689749	0.164085	-0.165507	0.329592
ENSG00000286698.1	ENSG00000286698		0.524203	0.000647004	0.384709	0.523556	0.139495	0.384062
ENSG00000165879.9	ENSG00000165879	FRAT1	0.524189	-0.13663	-0.387044	0.66082	0.911233	-0.250414
ENSG00000234614.1	ENSG00000234614	C2CD4D-AS1	0.523617	0.49723	0.475436	0.0263869	0.0481807	-0.0217938
ENSG00000224722.3	ENSG00000224722		0.523447	0.508905	0.698417	0.0145417	-0.17497	0.189512
ENSG00000100403.12	ENSG00000100403	ZC3H7B	0.522963	0.444202	1.1013	0.0787608	-0.578334	0.657095
ENSG00000132600.17	ENSG00000132600	PRMT7	0.522925	-0.0713056	0.220967	0.594231	0.301958	0.292273
ENSG00000102870.6	ENSG00000102870	ZNF629	0.522517	0.9989	1.44464	-0.476383	-0.922125	0.445742
ENSG00000263212.2	ENSG00000263212		0.522464	1.19281	1.19994	-0.670348	-0.677475	0.007127
ENSG00000254285.3	ENSG00000254285	KRT8P3	0.522233	-0.692049	-0.681897	1.21428	1.20413	0.010152
ENSG00000266405.3	ENSG00000266405	CBX3P2	0.522124	0.545014	0.571527	-0.0228899	-0.0494028	0.0265129
ENSG00000251913.1	ENSG00000251913	RNU6-513P	0.522082	0.600627	0.129276	-0.0785441	0.392806	-0.47135
ENSG00000271155.1	ENSG00000271155		0.521849	0.712735	0.567707	-0.190886	-0.0458578	-0.145028
ENSG00000238035.8	ENSG00000238035		0.521643	0.3848	1.3702	0.136843	-0.848559	0.985402
ENSG00000148356.15	ENSG00000148356	LRSAM1	0.521374	0.273579	1.01782	0.247795	-0.496444	0.744239
ENSG00000272414.6	ENSG00000272414	FAM47E-STBD1	0.521289	-1.12672	-0.717473	1.64801	1.23876	0.409248
ENSG00000154175.18	ENSG00000154175	ABI3BP	0.521	0.514764	0.356665	0.00623678	0.164335	-0.158098
ENSG00000244151.1	ENSG00000244151		0.520954	0.623662	-0.340158	-0.102708	0.861112	-0.96382
ENSG00000254852.8	ENSG00000254852	NPIPA2	0.520945	1.12944	1.84587	-0.608493	-1.32492	0.716429
ENSG00000137817.17	ENSG00000137817	PARP6	0.520711	0.871232	1.61635	-0.35052	-1.09563	0.745114
ENSG00000287779.1	ENSG00000287779		0.520606	1.02147	1.6602	-0.500868	-1.1396	0.638728
ENSG00000175073.8	ENSG00000175073	VCPIP1	0.520532	0.47991	0.681506	0.040622	-0.160974	0.201596
ENSG00000254202.2	ENSG00000254202		0.520482	-0.195674	0.889358	0.716156	-0.368876	1.08503
ENSG00000125630.16	ENSG00000125630	POLR1B	0.520449	0.866022	1.54789	-0.345572	-1.02744	0.681868
ENSG00000188315.8	ENSG00000188315	C3orf62	0.520443	0.0908777	1.009	0.429566	-0.488559	0.918124
ENSG00000226015.2	ENSG00000226015	CCT8P1	0.520415	0.567668	-0.00417426	-0.0472533	0.524589	-0.571842
ENSG00000142627.13	ENSG00000142627	EPHA2	0.520223	1.28788	1.95821	-0.767653	-1.43799	0.670337
ENSG00000202444.1	ENSG00000202444	RNU5E-6P	0.520108	0.162848	-0.0462401	0.35726	0.566348	-0.209088
ENSG00000188167.9	ENSG00000188167	TMPPE	0.520038	0.67152	0.723344	-0.151482	-0.203306	0.0518246
ENSG00000274420.1	ENSG00000274420		0.51989	0.0470055	-0.144488	0.472885	0.664379	-0.191494
ENSG00000230584.1	ENSG00000230584	CCT5P2	0.519807	-0.122568	0.378079	0.642375	0.141728	0.500647
ENSG00000117758.14	ENSG00000117758	STX12	0.519692	-0.213188	0.24267	0.73288	0.277022	0.455858
ENSG00000113448.19	ENSG00000113448	PDE4D	0.519442	0.510339	0.497739	0.0091036	0.0217028	-0.0125992
ENSG00000117425.14	ENSG00000117425	PTCH2	0.519145	0.162598	-0.0453431	0.356547	0.564488	-0.207941
ENSG00000136436.15	ENSG00000136436	CALCOCO2	0.518584	-0.0696046	0.359586	0.588189	0.158998	0.429191
ENSG00000139832.5	ENSG00000139832	RAB20	0.518472	-0.264808	0.302986	0.78328	0.215486	0.567794
ENSG00000128274.17	ENSG00000128274	A4GALT	0.517518	-0.44505	-0.249167	0.962568	0.766685	0.195884
ENSG00000205940.8	ENSG00000205940	HSP90AB2P	0.51737	0.028361	0.111523	0.489009	0.405847	0.083162
ENSG00000126246.10	ENSG00000126246	IGFLR1	0.51711	-0.604106	-0.0789419	1.12122	0.596052	0.525164
ENSG00000157227.14	ENSG00000157227	MMP14	0.51657	-0.639592	-0.257216	1.15616	0.773786	0.382376
ENSG00000258245.1	ENSG00000258245	RPL10P13	0.516566	0.108004	-0.186276	0.408561	0.702842	-0.29428
ENSG00000143595.13	ENSG00000143595	AQP10	0.516517	0.223251	-0.00477044	0.293266	0.521287	-0.228021
ENSG00000201078.1	ENSG00000201078	RN7SKP214	0.516489	0.905012	0.677964	-0.388523	-0.161476	-0.227047
ENSG00000200164.1	ENSG00000200164		0.516193	0.67022	0.234166	-0.154027	0.282026	-0.436054
ENSG00000153071.15	ENSG00000153071	DAB2	0.516172	0.115187	0.677982	0.400985	-0.161811	0.562795
ENSG00000231364.3	ENSG00000231364	LINC01712	0.516028	1.04575	0.27935	-0.529726	0.236678	-0.766405
ENSG00000118976.5	ENSG00000118976	OTUD4P1	0.515949	1.16211	1.78288	-0.64616	-1.26693	0.620769
ENSG00000273455.1	ENSG00000273455		0.515907	0.0971357	0.177301	0.418771	0.338606	0.0801649
ENSG00000287335.1	ENSG00000287335		0.515455	-0.901524	-0.364994	1.41698	0.880449	0.53653
ENSG00000204439.4	ENSG00000204439	C6orf47	0.51545	0.614262	1.01742	-0.098812	-0.501966	0.403154
ENSG00000105483.18	ENSG00000105483	CARD8	0.515375	-0.393327	0.19954	0.908701	0.315835	0.592866
ENSG00000245317.2	ENSG00000245317	MRNIP-DT	0.51518	0.940801	0.39056	-0.425621	0.12462	-0.550241
ENSG00000103642.12	ENSG00000103642	LACTB	0.515078	-0.826829	-0.36922	1.34191	0.884298	0.457609
ENSG00000256167.1	ENSG00000256167	ATF4P4	0.51491	1.46188	1.29277	-0.946968	-0.77786	-0.169108
ENSG00000270294.1	ENSG00000270294	XIAPP1	0.514746	0.0374102	0.249682	0.477336	0.265064	0.212272
ENSG00000254650.1	ENSG00000254650	MTCYBP41	0.514391	0.347149	0.46575	0.167241	0.0486406	0.118601
ENSG00000196422.11	ENSG00000196422	PPP1R26	0.514146	-0.0588496	0.394133	0.572996	0.120013	0.452982
ENSG00000221887.6	ENSG00000221887	HMSD	0.514005	-0.27985	-0.381456	0.793854	0.895461	-0.101607
ENSG00000135111.16	ENSG00000135111	TBX3	0.513992	0.437008	0.771542	0.0769835	-0.257551	0.334534
ENSG00000199291.1	ENSG00000199291		0.513905	0.0365554	0.059227	0.477349	0.454678	0.0226716
ENSG00000197849.7	ENSG00000197849	OR8G1	0.513766	0.115054	0.0280336	0.398712	0.485732	-0.0870208
ENSG00000284419.1	ENSG00000284419	MIR663A	0.513485	0.597232	0.553423	-0.0837474	-0.0399386	-0.0438088
ENSG00000080815.19	ENSG00000080815	PSEN1	0.513419	-0.0397387	0.171665	0.553157	0.341754	0.211403
ENSG00000249072.1	ENSG00000249072		0.513213	1.23594	0.247326	-0.722728	0.265887	-0.988616
ENSG00000159882.13	ENSG00000159882	ZNF230	0.512915	-0.361827	0.0626729	0.874742	0.450242	0.4245
ENSG00000173706.14	ENSG00000173706	HEG1	0.512651	-0.572882	-0.298372	1.08553	0.811023	0.27451
ENSG00000187098.17	ENSG00000187098	MITF	0.512279	0.443509	0.872445	0.0687696	-0.360167	0.428936
ENSG00000059758.8	ENSG00000059758	CDK17	0.512271	0.125296	0.601785	0.386975	-0.0895146	0.476489
ENSG00000279041.1	ENSG00000279041		0.51206	0.168012	0.36808	0.344048	0.14398	0.200068
ENSG00000106524.9	ENSG00000106524	ANKMY2	0.511908	-0.538461	-0.206607	1.05037	0.718515	0.331854
ENSG00000166016.6	ENSG00000166016	ABTB2	0.511597	0.126247	0.467827	0.38535	0.0437706	0.34158
ENSG00000233647.2	ENSG00000233647	NENFP1	0.511344	0.472105	0.203431	0.039239	0.307913	-0.268674
ENSG00000248610.1	ENSG00000248610	HSPA8P4	0.511284	-0.764046	0.370709	1.27533	0.140575	1.13476
ENSG00000223086.1	ENSG00000223086	RNA5SP155	0.511246	-0.00894866	-0.168431	0.520194	0.679677	-0.159483
ENSG00000206621.1	ENSG00000206621	SNORD116-14	0.511116	0.207082	-0.943678	0.304033	1.45479	-1.15076
ENSG00000171861.11	ENSG00000171861	MRM3	0.510857	1.20527	1.60072	-0.694413	-1.08987	0.395454
ENSG00000215326.3	ENSG00000215326	GPX1P2	0.510819	0.498205	0.365447	0.0126141	0.145372	-0.132758
ENSG00000213100.2	ENSG00000213100	KRT18P68	0.510718	0.741206	0.673309	-0.230488	-0.16259	-0.0678974
ENSG00000122873.12	ENSG00000122873	CISD1	0.510678	-0.407986	-0.0408861	0.918664	0.551564	0.3671
ENSG00000214286.2	ENSG00000214286	PDCL3P3	0.510677	0.195256	-0.113845	0.31542	0.624521	-0.309101
ENSG00000125246.15	ENSG00000125246	CLYBL	0.510202	0.111345	-0.154259	0.398858	0.664461	-0.265604
ENSG00000285505.1	ENSG00000285505		0.509609	-0.714493	-0.483162	1.2241	0.992772	0.23133
ENSG00000110046.13	ENSG00000110046	ATG2A	0.509549	-0.179911	0.105525	0.689461	0.404024	0.285436
ENSG00000260219.2	ENSG00000260219	CD2BP2-DT	0.509512	0.180296	0.0160866	0.329216	0.493425	-0.164209
ENSG00000153827.14	ENSG00000153827	TRIP12	0.509512	-0.265948	0.0975261	0.775459	0.411985	0.363474
ENSG00000231340.1	ENSG00000231340	ACTG1P10	0.509443	0.65319	0.204862	-0.143747	0.304581	-0.448327
ENSG00000157800.18	ENSG00000157800	SLC37A3	0.509399	0.314985	0.75081	0.194414	-0.241412	0.435825
ENSG00000219201.4	ENSG00000219201		0.509287	-0.366695	-0.326875	0.875982	0.836162	0.0398197
ENSG00000102554.14	ENSG00000102554	KLF5	0.509064	1.26915	2.04662	-0.760089	-1.53755	0.777465
ENSG00000249210.1	ENSG00000249210	GAPDHP38	0.509031	0.518077	-0.0592679	-0.00904561	0.568299	-0.577345
ENSG00000225830.16	ENSG00000225830	ERCC6	0.508842	0.125204	0.444831	0.383639	0.0640113	0.319627
ENSG00000273356.1	ENSG00000273356	LINC02019	0.508568	0.493245	-0.15476	0.0153227	0.663328	-0.648006
ENSG00000100739.11	ENSG00000100739	BDKRB1	0.508263	-0.686807	1.38675	1.19507	-0.878484	2.07355
ENSG00000267618.5	ENSG00000267618		0.50824	0.0823232	0.684436	0.425917	-0.176196	0.602113
ENSG00000014216.16	ENSG00000014216	CAPN1	0.508078	-0.622876	-0.561639	1.13095	1.06972	0.0612372
ENSG00000147697.9	ENSG00000147697	GSDMC	0.507975	-0.505012	-0.338741	1.01299	0.846716	0.166271
ENSG00000286913.1	ENSG00000286913		0.507817	0.465073	0.614609	0.0427437	-0.106793	0.149537
ENSG00000175745.14	ENSG00000175745	NR2F1	0.5076	-0.376933	0.0163368	0.884533	0.491263	0.39327
ENSG00000187097.13	ENSG00000187097	ENTPD5	0.507429	0.278432	0.614199	0.228997	-0.106771	0.335767
ENSG00000197128.12	ENSG00000197128	ZNF772	0.507381	0.487928	0.895164	0.0194533	-0.387782	0.407236
ENSG00000258728.1	ENSG00000258728		0.50718	-0.449488	0.205431	0.956668	0.30175	0.654919
ENSG00000261549.2	ENSG00000261549		0.507158	0.132731	1.20967	0.374427	-0.702515	1.07694
ENSG00000269693.1	ENSG00000269693		0.507085	0.285908	0.462831	0.221178	0.0442545	0.176923
ENSG00000257298.1	ENSG00000257298		0.507081	-0.918663	-0.5724	1.42574	1.07948	0.346263
ENSG00000204956.6	ENSG00000204956	PCDHGA1	0.507064	-1.01516	-1.28501	1.52222	1.79208	-0.269859
ENSG00000277797.1	ENSG00000277797		0.506946	0.646938	0.79617	-0.139991	-0.289223	0.149232
ENSG00000250221.1	ENSG00000250221	KRT8P32	0.506668	-0.372618	-0.365284	0.879286	0.871952	0.00733407
ENSG00000282785.1	ENSG00000282785	MALLP1	0.506629	-0.066221	-0.181075	0.57285	0.687704	-0.114854
ENSG00000188910.8	ENSG00000188910	GJB3	0.506572	-0.140753	0.652854	0.647324	-0.146283	0.793607
ENSG00000233073.2	ENSG00000233073	GRM3-AS1	0.506374	-0.215556	0.462488	0.721931	0.0438857	0.678045
ENSG00000180221.6	ENSG00000180221	TPT1P10	0.506196	-0.314919	-0.194536	0.821115	0.700732	0.120383
ENSG00000253821.2	ENSG00000253821		0.506038	0.0993708	0.213565	0.406667	0.292473	0.114195
ENSG00000197208.6	ENSG00000197208	SLC22A4	0.505981	0.422233	1.04544	0.0837481	-0.539463	0.623211
ENSG00000283537.2	ENSG00000283537		0.505974	-1.07061	-0.588547	1.57658	1.09452	0.482058
ENSG00000178977.3	ENSG00000178977	LINC00324	0.505882	-0.177997	-0.211039	0.68388	0.716921	-0.0330413
ENSG00000012211.13	ENSG00000012211	PRICKLE3	0.505671	0.133927	0.687781	0.371744	-0.18211	0.553854
ENSG00000077238.14	ENSG00000077238	IL4R	0.505561	-0.522657	0.728172	1.02822	-0.222611	1.25083
ENSG00000267309.1	ENSG00000267309	ZNF566-AS1	0.505311	0.96158	0.378732	-0.456269	0.126578	-0.582848
ENSG00000258777.1	ENSG00000258777	NA	0.50518	1.53731	1.52794	-1.03214	-1.02276	-0.00937488
ENSG00000286132.1	ENSG00000286132		0.504614	-0.233944	0.151245	0.738558	0.353369	0.385189
ENSG00000276957.1	ENSG00000276957		0.503992	0.479648	0	0.0243443	0.474284	-0.449939
ENSG00000280423.1	ENSG00000280423		0.503559	-0.225921	-0.101951	0.72948	0.605511	0.12397
ENSG00000197971.16	ENSG00000197971	MBP	0.503526	1.22025	2.11011	-0.71672	-1.60658	0.889864
ENSG00000106546.14	ENSG00000106546	AHR	0.50344	1.76954	1.9012	-1.2661	-1.39776	0.13166
ENSG00000266962.2	ENSG00000266962	HSD17B1-AS1	0.503434	0.340147	0.481803	0.163288	0.0216317	0.141656
ENSG00000143630.10	ENSG00000143630	HCN3	0.503374	-0.316291	0.5495	0.819665	-0.046126	0.865791
ENSG00000170949.18	ENSG00000170949	ZNF160	0.503373	0.631304	0.92017	-0.127931	-0.416797	0.288866
ENSG00000274560.1	ENSG00000274560		0.503147	0.422663	-0.171961	0.0804845	0.675108	-0.594624
ENSG00000258893.1	ENSG00000258893	SETP2	0.503026	0.842959	-0.0608791	-0.339933	0.563905	-0.903838
ENSG00000235631.2	ENSG00000235631	RNF148	0.502946	-0.131429	0.342582	0.634375	0.160364	0.474011
ENSG00000204344.15	ENSG00000204344	STK19	0.50289	0.785478	1.15197	-0.282587	-0.649081	0.366494
ENSG00000162772.17	ENSG00000162772	ATF3	0.502766	3.77908	3.81776	-3.27631	-3.31499	0.0386851
ENSG00000253172.1	ENSG00000253172		0.502749	0.636714	0.612609	-0.133965	-0.10986	-0.0241048
ENSG00000252213.1	ENSG00000252213	SNORA74D	0.502627	0.402951	0.282074	0.0996768	0.220553	-0.120876
ENSG00000143355.16	ENSG00000143355	LHX9	0.50262	0.596047	1.55292	-0.0934272	-1.0503	0.956873
ENSG00000180817.12	ENSG00000180817	PPA1	0.502357	-0.280116	0.025711	0.782472	0.476646	0.305826
ENSG00000124659.7	ENSG00000124659	TBCC	0.502045	0.406506	0.603989	0.0955392	-0.101944	0.197483
ENSG00000227053.1	ENSG00000227053	MUC12-AS1	0.501968	0.692771	0.268603	-0.190803	0.233364	-0.424167
ENSG00000101255.12	ENSG00000101255	TRIB3	0.501804	4.22754	4.29523	-3.72574	-3.79343	0.0676901
ENSG00000280232.1	ENSG00000280232		0.501781	0.198581	-0.190077	0.303199	0.691858	-0.388658
ENSG00000013288.9	ENSG00000013288	MAN2B2	0.501646	-0.00665246	0.138915	0.508298	0.362731	0.145568
ENSG00000146409.12	ENSG00000146409	SLC18B1	0.501614	-0.0194356	0.105395	0.521049	0.396219	0.12483
ENSG00000068971.14	ENSG00000068971	PPP2R5B	0.501565	-0.489708	-0.170618	0.991273	0.672184	0.319089
ENSG00000109436.8	ENSG00000109436	TBC1D9	0.501287	0.127145	0.487583	0.374142	0.0137037	0.360439
ENSG00000068394.11	ENSG00000068394	GPKOW	0.501246	0.421191	0.36709	0.0800547	0.134156	-0.0541012
ENSG00000197813.6	ENSG00000197813		0.501063	-0.0627915	0.309384	0.563854	0.191679	0.372175
ENSG00000154122.14	ENSG00000154122	ANKH	0.500712	0.299906	0.670235	0.200806	-0.169523	0.370329
ENSG00000213934.9	ENSG00000213934	HBG1	0.500699	0.215169	-0.047504	0.28553	0.548203	-0.262673
ENSG00000168152.13	ENSG00000168152	THAP9	0.500688	-0.208957	-0.180651	0.709645	0.681339	0.0283062
ENSG00000260772.1	ENSG00000260772		0.500612	0.919024	1.14331	-0.418412	-0.642694	0.224282
ENSG00000104081.14	ENSG00000104081	BMF	0.500605	-2.98052	-3.53827	3.48112	4.03888	-0.557753
ENSG00000271797.1	ENSG00000271797		0.500365	0.389614	0.370332	0.110752	0.130033	-0.0192815
ENSG00000232471.3	ENSG00000232471		0.500306	0.228896	0.598871	0.27141	-0.0985646	0.369975
ENSG00000261459.1	ENSG00000261459		0.500298	1.05638	1.30321	-0.556081	-0.802912	0.246832
ENSG00000126861.5	ENSG00000126861	OMG	0.499878	1.07716	0.689377	-0.577277	-0.1895	-0.387778
ENSG00000152443.13	ENSG00000152443	ZNF776	0.499671	0.366917	0.830082	0.132754	-0.330411	0.463165
ENSG00000199568.1	ENSG00000199568	RNU5A-1	0.499602	0.274543	0.0193446	0.225059	0.480258	-0.255199
ENSG00000285162.1	ENSG00000285162	NA	0.499595	-0.825074	0.0344533	1.32467	0.465142	0.859527
ENSG00000153443.13	ENSG00000153443	UBALD1	0.499402	0.78498	1.0576	-0.285578	-0.558196	0.272618
ENSG00000284436.1	ENSG00000284436	MIR6869	0.499321	0.123502	-0.669289	0.375818	1.16861	-0.792792
ENSG00000151065.14	ENSG00000151065	DCP1B	0.499257	0.140367	0.494485	0.35889	0.00477224	0.354117
ENSG00000259932.1	ENSG00000259932		0.49899	-0.00678478	-0.139924	0.505775	0.638914	-0.133139
ENSG00000108510.10	ENSG00000108510	MED13	0.498955	0.478006	0.752085	0.0209496	-0.25313	0.274079
ENSG00000151694.14	ENSG00000151694	ADAM17	0.498914	0.187683	0.332041	0.311231	0.166873	0.144358
ENSG00000091409.16	ENSG00000091409	ITGA6	0.498827	-0.321408	-0.386381	0.820236	0.885208	-0.0649721
ENSG00000189366.10	ENSG00000189366	ALG1L1P	0.498745	-0.0916316	0.0708555	0.590377	0.42789	0.162487
ENSG00000229267.3	ENSG00000229267	SNHG31	0.498743	-0.202613	0.0811186	0.701356	0.417625	0.283732
ENSG00000251491.2	ENSG00000251491	OR7E28P	0.498508	0.331547	0.612168	0.166961	-0.113659	0.28062
ENSG00000148450.13	ENSG00000148450	MSRB2	0.498458	-0.518274	-0.458715	1.01673	0.957174	0.0595587
ENSG00000077254.14	ENSG00000077254	USP33	0.498397	-0.132963	0.157662	0.63136	0.340735	0.290625
ENSG00000274653.1	ENSG00000274653		0.498316	0.0728738	-0.082501	0.425443	0.580817	-0.155375
ENSG00000145703.16	ENSG00000145703	IQGAP2	0.498312	-0.285251	-0.0778813	0.783564	0.576194	0.20737
ENSG00000013016.16	ENSG00000013016	EHD3	0.498251	-0.426316	-1.12629	0.924568	1.62454	-0.699974
ENSG00000175130.7	ENSG00000175130	MARCKSL1	0.498171	0.0333675	0.713467	0.464803	-0.215296	0.680099
ENSG00000156966.7	ENSG00000156966	B3GNT7	0.497656	-0.183304	-0.387421	0.68096	0.885077	-0.204117
ENSG00000199753.1	ENSG00000199753	SNORD104	0.497485	0.94198	0.713249	-0.444495	-0.215764	-0.22873
ENSG00000214222.2	ENSG00000214222	TUBBP2	0.497472	-0.0993061	-0.0671572	0.596778	0.56463	0.0321489
ENSG00000162736.17	ENSG00000162736	NCSTN	0.497318	-0.520334	-0.380405	1.01765	0.877723	0.139929
ENSG00000147246.10	ENSG00000147246	HTR2C	0.497256	-0.310738	-0.43434	0.807994	0.931596	-0.123602
ENSG00000239180.1	ENSG00000239180		0.497159	0.494419	0.431238	0.00273937	0.0659205	-0.0631811
ENSG00000199562.1	ENSG00000199562	RNU6-37P	0.496791	0.1998	0.278212	0.296991	0.218579	0.078412
ENSG00000268941.2	ENSG00000268941	LINC01711	0.496675	-0.575641	-0.267949	1.07232	0.764624	0.307692
ENSG00000270149.5	ENSG00000270149		0.496558	-0.562477	-0.352428	1.05904	0.848987	0.210049
ENSG00000232100.1	ENSG00000232100	LINC01653	0.49646	-0.164592	0.0867806	0.661053	0.409679	0.251373
ENSG00000137177.20	ENSG00000137177	KIF13A	0.496248	-0.272923	-0.134831	0.769171	0.63108	0.138091
ENSG00000265437.1	ENSG00000265437		0.496075	0.263546	0.855297	0.232529	-0.359223	0.591752
ENSG00000137075.18	ENSG00000137075	RNF38	0.496062	-0.344177	-0.257392	0.84024	0.753454	0.0867856
ENSG00000199469.1	ENSG00000199469	RNU1-62P	0.49598	0.28111	-0.131505	0.214869	0.627485	-0.412616
ENSG00000249637.2	ENSG00000249637	ANKHD1-DT	0.495892	0.290995	0.0820362	0.204897	0.413856	-0.208959
ENSG00000148834.13	ENSG00000148834	GSTO1	0.49586	-0.694614	-0.472398	1.19047	0.968258	0.222216
ENSG00000224157.1	ENSG00000224157	HCG14	0.495614	0.0835537	0.103434	0.412061	0.39218	0.0198802
ENSG00000231290.6	ENSG00000231290	APCDD1L-DT	0.495387	-1.21865	-0.410084	1.71404	0.905471	0.808565
ENSG00000184708.18	ENSG00000184708	EIF4ENIF1	0.495314	0.404642	0.520527	0.0906721	-0.0252126	0.115885
ENSG00000101337.16	ENSG00000101337	TM9SF4	0.495193	0.305966	0.570343	0.189228	-0.0751493	0.264377
ENSG00000121966.7	ENSG00000121966	CXCR4	0.495112	-0.0894642	0.0666828	0.584577	0.42843	0.156147
ENSG00000254995.4	ENSG00000254995	STX16-NPEPL1	0.495051	0.531918	0.394889	-0.0368677	0.100162	-0.13703
ENSG00000136448.13	ENSG00000136448	NMT1	0.494935	0.346518	0.626805	0.148417	-0.13187	0.280287
ENSG00000235070.3	ENSG00000235070		0.49488	0.566984	0.792741	-0.072104	-0.297861	0.225757
ENSG00000200156.1	ENSG00000200156	RNU5B-1	0.494761	0.284852	0.0620347	0.209909	0.432726	-0.222817
ENSG00000264522.6	ENSG00000264522	OTUD7B	0.494299	0.318623	0.743422	0.175676	-0.249123	0.424799
ENSG00000151150.22	ENSG00000151150	ANK3	0.494225	-0.831391	-0.736159	1.32562	1.23038	0.0952312
ENSG00000254560.6	ENSG00000254560	BBOX1-AS1	0.494187	-0.423958	-0.434667	0.918145	0.928854	-0.0107093
ENSG00000286940.1	ENSG00000286940	MICB-DT	0.494151	-0.127732	0.624652	0.621883	-0.130501	0.752384
ENSG00000278771.1	ENSG00000278771	RN7SL3	0.494134	0.218304	0.136812	0.275831	0.357322	-0.0814917
ENSG00000073614.13	ENSG00000073614	KDM5A	0.494075	0.169691	0.279925	0.324384	0.21415	0.110235
[truncated: 58,606 more rows]
