# Supplementary material for: Respiratory viruses activate autophagy via the IFN-STAT1/STAT5B-SOCS1 axis
Source: PLoS Pathog. 2026 Jul 15;22(7):e1014414. doi: 10.1371/journal.ppat.1014414 (PMC13395443; doi:10.1371/journal.ppat.1014414)
Supplement: S1 File — Uncropped Western blot images. (XLSX) [file ppat.1014414.s009.xlsx]

## Sheet: Fig 1
G
										p62 (1:1000)
										GAPDH (1:3000)

## Sheet: Fig 4
B						V5 (1:1000)							V5 (1:1000)
						FLAG (1:1000)
													FLAG (1:1000)
													GAPDH (1:3000)

## Sheet: S3
	A

## Sheet: S4
						STAT5B (1:250)
							STAT1 (1:1000)
							GAPDH (1:300)
